# Supplementary material for: N-[3-(2-Methyl­phen­yl)isoquinolin-1-yl]formamide
Source: Acta Crystallogr Sect E Struct Rep Online. 2009 Apr 2;65(Pt 5):o960. doi: 10.1107/S1600536809011714 (PMC2977660; doi:10.1107/S1600536809011714)
Supplement: Supplementary file 1 [file e-65-0o960-sup1.cif]

##############################################################################
###                                                                        ###
###        Electronic paper (Acta Crystallographica Section E)             ###
###                                                                        ###
##############################################################################
#                                                                            #
# This CIF contains the data in a paper accepted for publication in Acta     #
# Crystallographica Section E. It conforms to the requirements of Notes      #
# for Authors for Section E, and has been peer reviewed under the auspices   #
# of the IUCr Commission on Journals.                                        #
#                                                                            #
# Full details of the Crystallographic Information File format               #
# are given in the paper "The Crystallographic Information File (CIF):       #
# a New Standard Archive File for Crystallography" by S. R. Hall, F. H.      #
# Allen and I. D. Brown [Acta Cryst. (1991), A47, 655-685].                  #
#                                                                            #
# The current version of the core CIF dictionary is obtainable from          #
# ftp://ftp.iucr.org/pub/cif_core.dic. The current version number is 2.4.    #
#                                                                            #
# Software is freely available for graphical display of the structure(s) in  #
# this CIF.  For information consult the CIF home page http://www.iucr.org/  #
# cif/home.html                                                              #
#                                                                            #
# This file may be used for bona fide research purposes within the           #
# scientific community so long as proper attribution is given to the journal # 
# article from which it was obtained.                                        #
#                                                                            #
##############################################################################
                                             
data_global
_audit_creation_method     'by CrystalStructure 3.7.0'
_journal_date_recd_electronic     2009-03-21
_journal_date_accepted     2009-03-30
_journal_name_full     'Acta Crystallographica, Section E'
_journal_year     2009
_journal_volume     65
_journal_issue      5
_journal_page_first     o960
_journal_page_last     o960
_journal_paper_category     QO
_journal_coeditor_code     GK2201
_publ_contact_author_name     'Qing Bao Song'
_publ_contact_author_address
;
State Key Laboratory Breeding Base of Green Chemistry-Synthesis Technology
Zhejiang University of Technology
Hangzhou
310014
People's Republic of China
;
_publ_contact_author_email     qbsong@zjut.edu.cn
_publ_section_title
;
<i>N</i>-[3-(2-Methylphenyl)isoquinolin-1-yl]formamide
;
loop_
    _publ_author_name
    _publ_author_address
    'Fu Na Cui'
;
The State Key Laboratory Breeding Base of Green Chemistry-Synthesis
Technology, College of Chemical Engineering and Materials Science
Zhejiang University of Technology
Hangzhou 310014, People's Republic of China
;
    'Jun Qi Li'
;
The State Key Laboratory Breeding Base of Green Chemistry-Synthesis
Technology, College of Chemical Engineering and Materials Science
Zhejiang University of Technology
Hangzhou 310014, People's Republic of China
;
    'Xiao Li Chen'
;
The State Key Laboratory Breeding Base of Green Chemistry-Synthesis
Technology, College of Chemical Engineering and Materials Science
Zhejiang University of Technology
Hangzhou 310014, People's Republic of China
;
    'Qing Bao Song'
;
The State Key Laboratory Breeding Base of Green Chemistry-Synthesis
Technology, College of Chemical Engineering and Materials Science
Zhejiang University of Technology
Hangzhou 310014, People's Republic of China
;
data_I
_audit_creation_method     SHELXL-97
_chemical_name_systematic
;
<i>N</i>-[3-(2-Methylphenyl)isoquinolin-1-yl]formamide
;
_chemical_name_common     ?
_chemical_formula_moiety     'C17 H14 N2 O'
_chemical_formula_sum     'C17 H14 N2 O'
_chemical_formula_iupac     'C17 H14 N2 O'
_chemical_formula_weight     262.30
_chemical_melting_point     ?
_symmetry_cell_setting     Triclinic
_symmetry_space_group_name_H-M     'P -1'
_symmetry_space_group_name_Hall     '-P 1'
loop_
    _symmetry_equiv_pos_as_xyz
    'x, y, z'
    '-x, -y, -z'
_cell_length_a     5.3898(14)
_cell_length_b     11.166(3)
_cell_length_c     11.899(3)
_cell_angle_alpha     106.139(3)
_cell_angle_beta     93.128(3)
_cell_angle_gamma     103.800(3)
_cell_volume     662.4(3)
_cell_formula_units_Z     2
_cell_measurement_reflns_used     1222
_cell_measurement_theta_min     3.04
_cell_measurement_theta_max     25.99
_cell_measurement_temperature     296(2)
_exptl_crystal_description     block
_exptl_crystal_colour     colourless
_exptl_crystal_size_max     0.36
_exptl_crystal_size_mid     0.23
_exptl_crystal_size_min     0.16
_exptl_crystal_density_diffrn     1.315
_exptl_crystal_density_meas     ?
_exptl_crystal_density_method     'not measured'
_exptl_crystal_F_000     276
_exptl_absorpt_coefficient_mu     0.083
_exptl_absorpt_correction_type     multi-scan
_exptl_absorpt_process_details     '(SADABS; Bruker, 2000)'
_exptl_absorpt_correction_T_min     0.9707
_exptl_absorpt_correction_T_max     0.9870
_exptl_special_details
;
;
_diffrn_ambient_temperature     296(2)
_diffrn_radiation_type     MoK\a
_diffrn_radiation_wavelength     0.71073
_diffrn_radiation_source     'fine-focus sealed tube'
_diffrn_radiation_monochromator     graphite
_diffrn_measurement_device_type
;
Bruker SMART CCD area-detector
;
_diffrn_measurement_method     '\f and \w'
_diffrn_detector_area_resol_mean     0
_diffrn_reflns_number     4772
_diffrn_reflns_av_R_equivalents     0.0171
_diffrn_reflns_av_sigmaI/netI     0.0276
_diffrn_reflns_theta_min     3.04
_diffrn_reflns_theta_max     25.50
_diffrn_reflns_theta_full     25.50
_diffrn_measured_fraction_theta_max     0.967
_diffrn_measured_fraction_theta_full     0.967
_diffrn_reflns_limit_h_min     -6
_diffrn_reflns_limit_h_max     6
_diffrn_reflns_limit_k_min     -13
_diffrn_reflns_limit_k_max     13
_diffrn_reflns_limit_l_min     -14
_diffrn_reflns_limit_l_max     14
_diffrn_standards_number     0
_diffrn_standards_interval_count     0
_diffrn_standards_interval_time     0
_diffrn_standards_decay_%     0
_refine_special_details
;
Refinement of <i>F</i>^2^ against ALL reflections. The weighted <i>R</i>-factor
<i>wR</i> and
goodness of fit <i>S</i> are based on <i>F</i>^2^, conventional
<i>R</i>-factors <i>R</i> are based
on <i>F</i>, with <i>F</i> set to zero for negative <i>F</i>^2^. The threshold
expression of
<i>F</i>^2^ > \s(<i>F</i>^2^) is used only for calculating <i>R</i>-factors(gt)
<i>etc</i>. and is
not relevant to the choice of reflections for refinement. <i>R</i>-factors
based
on <i>F</i>^2^ are statistically about twice as large as those based on
<i>F</i>, and <i>R</i>-
factors based on ALL data will be even larger.
;
_reflns_number_total     2399
_reflns_number_gt     1575
_reflns_threshold_expression     I>2\s(I)
_refine_ls_structure_factor_coef     Fsqd
_refine_ls_matrix_type     full
_refine_ls_R_factor_all     0.0703
_refine_ls_R_factor_gt     0.0427
_refine_ls_wR_factor_gt     0.1074
_refine_ls_wR_factor_ref     0.1238
_refine_ls_goodness_of_fit_ref     1.028
_refine_ls_restrained_S_all     1.028
_refine_ls_number_reflns     2399
_refine_ls_number_parameters     182
_refine_ls_number_restraints     0
_refine_ls_hydrogen_treatment     constr
_refine_ls_weighting_scheme     calc
_refine_ls_weighting_details
         'calc w=1/[\s^2^(Fo^2^)+(0.0578P)^2^+0.0805P] where P=(Fo^2^+2Fc^2^)/3'
_atom_sites_solution_hydrogens     geom
_atom_sites_solution_primary     direct
_atom_sites_solution_secondary     difmap
_refine_ls_shift/su_max     0.000
_refine_ls_shift/su_mean     0.000
_refine_diff_density_max     0.126
_refine_diff_density_min     -0.189
_refine_ls_extinction_method     none
_refine_ls_extinction_coef     ?
loop_
    _atom_type_symbol
    _atom_type_description
    _atom_type_scat_dispersion_real
    _atom_type_scat_dispersion_imag
    _atom_type_scat_source
    'C' 'C' 0.0033 0.0016
                         'International Tables Vol C Tables 4.2.6.8 and 6.1.1.4'
    'H' 'H' 0.0000 0.0000
                         'International Tables Vol C Tables 4.2.6.8 and 6.1.1.4'
    'N' 'N' 0.0061 0.0033
                         'International Tables Vol C Tables 4.2.6.8 and 6.1.1.4'
    'O' 'O' 0.0106 0.0060
                         'International Tables Vol C Tables 4.2.6.8 and 6.1.1.4'
_computing_data_collection     'SMART (Bruker, 2000)'
_computing_cell_refinement     'SAINT (Bruker, 2000)'
_computing_data_reduction     'SAINT (Bruker, 2000)'
_computing_structure_solution     'SHELXS97 (Sheldrick, 2008)'
_computing_structure_refinement     'SHELXL97 (Sheldrick, 2008)'
_computing_molecular_graphics     'SHELXTL (Sheldrick, 2008)'
_computing_publication_material     'SHELXTL (Sheldrick, 2008)'
loop_
    _atom_site_type_symbol
    _atom_site_label
    _atom_site_fract_x
    _atom_site_fract_y
    _atom_site_fract_z
    _atom_site_U_iso_or_equiv
    _atom_site_adp_type
    _atom_site_calc_flag
    _atom_site_refinement_flags
    _atom_site_occupancy
    _atom_site_disorder_assembly
    _atom_site_disorder_group
    C C1 0.2507(3) 0.67650(17) 0.71903(14) 0.0446(4) Uani d . 1 . .
    C C2 0.1010(3) 0.74496(17) 0.67117(15) 0.0444(4) Uani d . 1 . .
    C C4 -0.0799(4) 0.8081(2) 0.51425(18) 0.0651(6) Uani d . 1 . .
    H H4 -0.1015 0.8032 0.4349 0.078 Uiso calc R 1 . .
    C C5 -0.1976(4) 0.8866(2) 0.59439(18) 0.0627(6) Uani d . 1 . .
    H H5 -0.2959 0.9339 0.5681 0.075 Uiso calc R 1 . .
    C C6 -0.1697(4) 0.8945(2) 0.71022(18) 0.0592(5) Uani d . 1 . .
    H H6 -0.2504 0.9465 0.7627 0.071 Uiso calc R 1 . .
    C C7 -0.0188(3) 0.82420(18) 0.75214(15) 0.0481(5) Uani d . 1 . .
    C C8 0.0201(4) 0.83123(19) 0.87248(16) 0.0550(5) Uani d . 1 . .
    H H8 -0.0586 0.8820 0.9272 0.066 Uiso calc R 1 . .
    C C9 0.1717(4) 0.76428(18) 0.90878(15) 0.0485(5) Uani d . 1 . .
    C C10 0.5217(4) 0.52789(19) 0.67853(16) 0.0551(5) Uani d . 1 . .
    H H10 0.5431 0.5346 0.7583 0.066 Uiso calc R 1 . .
    C C11 0.2307(4) 0.77304(19) 1.03607(15) 0.0479(5) Uani d . 1 . .
    C C12 0.0620(4) 0.69894(19) 1.09041(16) 0.0531(5) Uani d . 1 . .
    C C13 0.1360(4) 0.7069(2) 1.20679(17) 0.0623(6) Uani d . 1 . .
    H H13 0.0261 0.6567 1.2437 0.075 Uiso calc R 1 . .
    C C14 0.3655(4) 0.7863(2) 1.26835(18) 0.0636(6) Uani d . 1 . .
    H H14 0.4105 0.7889 1.3457 0.076 Uiso calc R 1 . .
    C C15 0.5290(4) 0.8620(2) 1.21612(18) 0.0662(6) Uani d . 1 . .
    H H15 0.6831 0.9178 1.2584 0.079 Uiso calc R 1 . .
    C C16 0.4630(4) 0.8548(2) 1.09957(17) 0.0600(6) Uani d . 1 . .
    H H16 0.5751 0.9051 1.0635 0.072 Uiso calc R 1 . .
    C C17 -0.1907(4) 0.6097(2) 1.0258(2) 0.0735(6) Uani d . 1 . .
    H H17A -0.3010 0.6596 1.0076 0.110 Uiso calc R 1 . .
    H H17B -0.2710 0.5602 1.0746 0.110 Uiso calc R 1 . .
    H H17C -0.1617 0.5524 0.9541 0.110 Uiso calc R 1 . .
    C C18 0.0666(4) 0.7385(2) 0.55094(16) 0.0558(5) Uani d . 1 . .
    H H18 0.1441 0.6866 0.4966 0.067 Uiso calc R 1 . .
    N N1 0.2872(3) 0.68582(15) 0.83158(12) 0.0492(4) Uani d . 1 . .
    N N2 0.3716(3) 0.59354(15) 0.64362(12) 0.0517(4) Uani d . 1 . .
    H H2 0.3469 0.5844 0.5694 0.062 Uiso calc R 1 . .
    O O1 0.6325(3) 0.45974(14) 0.61283(11) 0.0655(4) Uani d . 1 . .
loop_
    _atom_site_aniso_label
    _atom_site_aniso_U_11
    _atom_site_aniso_U_22
    _atom_site_aniso_U_33
    _atom_site_aniso_U_12
    _atom_site_aniso_U_13
    _atom_site_aniso_U_23
    C1 0.0521(11) 0.0470(11) 0.0386(10) 0.0214(9) 0.0112(8) 0.0112(8)
    C2 0.0477(10) 0.0478(11) 0.0410(10) 0.0187(9) 0.0078(8) 0.0134(8)
    C4 0.0777(15) 0.0831(16) 0.0477(11) 0.0425(13) 0.0049(10) 0.0231(11)
    C5 0.0683(13) 0.0731(15) 0.0596(12) 0.0387(12) 0.0033(10) 0.0241(11)
    C6 0.0639(13) 0.0663(14) 0.0569(12) 0.0364(11) 0.0094(10) 0.0168(10)
    C7 0.0492(11) 0.0519(12) 0.0466(10) 0.0206(9) 0.0068(8) 0.0142(9)
    C8 0.0668(13) 0.0630(13) 0.0426(10) 0.0340(11) 0.0147(9) 0.0119(9)
    C9 0.0555(11) 0.0555(12) 0.0384(10) 0.0238(10) 0.0114(8) 0.0116(9)
    C10 0.0755(14) 0.0638(13) 0.0380(10) 0.0378(12) 0.0107(9) 0.0170(9)
    C11 0.0579(12) 0.0535(11) 0.0383(9) 0.0285(10) 0.0111(9) 0.0104(9)
    C12 0.0595(12) 0.0560(12) 0.0463(11) 0.0227(10) 0.0070(9) 0.0132(9)
    C13 0.0754(15) 0.0728(15) 0.0434(11) 0.0228(12) 0.0084(10) 0.0220(10)
    C14 0.0760(15) 0.0762(15) 0.0417(11) 0.0293(13) 0.0017(11) 0.0157(11)
    C15 0.0628(13) 0.0766(15) 0.0529(12) 0.0210(12) -0.0034(10) 0.0094(11)
    C16 0.0576(13) 0.0731(14) 0.0484(11) 0.0181(11) 0.0083(10) 0.0159(10)
    C17 0.0690(14) 0.0802(16) 0.0671(14) 0.0124(13) -0.0022(11) 0.0239(12)
    C18 0.0651(13) 0.0687(14) 0.0419(10) 0.0332(11) 0.0089(9) 0.0163(10)
    N1 0.0622(10) 0.0564(10) 0.0363(8) 0.0285(8) 0.0113(7) 0.0140(7)
    N2 0.0707(11) 0.0640(10) 0.0326(8) 0.0390(9) 0.0089(7) 0.0153(7)
    O1 0.0930(11) 0.0775(10) 0.0454(7) 0.0555(9) 0.0183(7) 0.0194(7)
_geom_special_details
;
All e.s.d.'s (except the e.s.d. in the dihedral angle between two l.s. planes)
are estimated using the full covariance matrix. The cell e.s.d.'s are taken
into account individually in the estimation of e.s.d.'s in distances, angles
and torsion angles; correlations between e.s.d.'s in cell parameters are only
used when they are defined by crystal symmetry. An approximate (isotropic)
treatment of cell e.s.d.'s is used for estimating e.s.d.'s involving l.s.
planes.
;
loop_
    _geom_bond_atom_site_label_1
    _geom_bond_atom_site_label_2
    _geom_bond_site_symmetry_2
    _geom_bond_distance
    _geom_bond_publ_flag
    C1 N1 . 1.314(2) ?
    C1 N2 . 1.406(2) ?
    C1 C2 . 1.430(2) ?
    C2 C18 . 1.412(2) ?
    C2 C7 . 1.412(2) ?
    C4 C18 . 1.365(3) ?
    C4 C5 . 1.395(3) ?
    C4 H4 . 0.9300 ?
    C5 C6 . 1.354(3) ?
    C5 H5 . 0.9300 ?
    C6 C7 . 1.416(3) ?
    C6 H6 . 0.9300 ?
    C7 C8 . 1.413(2) ?
    C8 C9 . 1.358(3) ?
    C8 H8 . 0.9300 ?
    C9 N1 . 1.369(2) ?
    C9 C11 . 1.502(2) ?
    C10 O1 . 1.218(2) ?
    C10 N2 . 1.334(2) ?
    C10 H10 . 0.9300 ?
    C11 C12 . 1.390(3) ?
    C11 C16 . 1.393(3) ?
    C12 C13 . 1.393(3) ?
    C12 C17 . 1.500(3) ?
    C13 C14 . 1.367(3) ?
    C13 H13 . 0.9300 ?
    C14 C15 . 1.368(3) ?
    C14 H14 . 0.9300 ?
    C15 C16 . 1.388(3) ?
    C15 H15 . 0.9300 ?
    C16 H16 . 0.9300 ?
    C17 H17A . 0.9600 ?
    C17 H17B . 0.9600 ?
    C17 H17C . 0.9600 ?
    C18 H18 . 0.9300 ?
    N2 H2 . 0.8600 ?
loop_
    _geom_angle_atom_site_label_1
    _geom_angle_atom_site_label_2
    _geom_angle_atom_site_label_3
    _geom_angle_site_symmetry_1
    _geom_angle_site_symmetry_3
    _geom_angle
    _geom_angle_publ_flag
    N1 C1 N2 . . 116.00(15) ?
    N1 C1 C2 . . 124.34(16) ?
    N2 C1 C2 . . 119.66(15) ?
    C18 C2 C7 . . 118.91(16) ?
    C18 C2 C1 . . 124.80(16) ?
    C7 C2 C1 . . 116.28(15) ?
    C18 C4 C5 . . 120.80(19) ?
    C18 C4 H4 . . 119.6 ?
    C5 C4 H4 . . 119.6 ?
    C6 C5 C4 . . 120.51(18) ?
    C6 C5 H5 . . 119.7 ?
    C4 C5 H5 . . 119.7 ?
    C5 C6 C7 . . 120.56(18) ?
    C5 C6 H6 . . 119.7 ?
    C7 C6 H6 . . 119.7 ?
    C2 C7 C8 . . 118.35(16) ?
    C2 C7 C6 . . 119.00(16) ?
    C8 C7 C6 . . 122.64(17) ?
    C9 C8 C7 . . 120.43(17) ?
    C9 C8 H8 . . 119.8 ?
    C7 C8 H8 . . 119.8 ?
    C8 C9 N1 . . 122.13(16) ?
    C8 C9 C11 . . 122.85(16) ?
    N1 C9 C11 . . 115.00(15) ?
    O1 C10 N2 . . 124.36(17) ?
    O1 C10 H10 . . 117.8 ?
    N2 C10 H10 . . 117.8 ?
    C12 C11 C16 . . 119.63(17) ?
    C12 C11 C9 . . 121.41(17) ?
    C16 C11 C9 . . 118.94(17) ?
    C11 C12 C13 . . 118.20(19) ?
    C11 C12 C17 . . 121.62(17) ?
    C13 C12 C17 . . 120.16(19) ?
    C14 C13 C12 . . 121.9(2) ?
    C14 C13 H13 . . 119.0 ?
    C12 C13 H13 . . 119.0 ?
    C13 C14 C15 . . 120.03(19) ?
    C13 C14 H14 . . 120.0 ?
    C15 C14 H14 . . 120.0 ?
    C14 C15 C16 . . 119.5(2) ?
    C14 C15 H15 . . 120.2 ?
    C16 C15 H15 . . 120.2 ?
    C15 C16 C11 . . 120.7(2) ?
    C15 C16 H16 . . 119.7 ?
    C11 C16 H16 . . 119.7 ?
    C12 C17 H17A . . 109.5 ?
    C12 C17 H17B . . 109.5 ?
    H17A C17 H17B . . 109.5 ?
    C12 C17 H17C . . 109.5 ?
    H17A C17 H17C . . 109.5 ?
    H17B C17 H17C . . 109.5 ?
    C4 C18 C2 . . 120.22(18) ?
    C4 C18 H18 . . 119.9 ?
    C2 C18 H18 . . 119.9 ?
    C1 N1 C9 . . 118.43(15) ?
    C10 N2 C1 . . 124.96(15) ?
    C10 N2 H2 . . 117.5 ?
    C1 N2 H2 . . 117.5 ?
loop_
    _geom_torsion_atom_site_label_1
    _geom_torsion_atom_site_label_2
    _geom_torsion_atom_site_label_3
    _geom_torsion_atom_site_label_4
    _geom_torsion_site_symmetry_1
    _geom_torsion_site_symmetry_2
    _geom_torsion_site_symmetry_3
    _geom_torsion_site_symmetry_4
    _geom_torsion
    _geom_torsion_publ_flag
    N1 C1 C2 C18 . . . . 178.11(18) ?
    N2 C1 C2 C18 . . . . -1.4(3) ?
    N1 C1 C2 C7 . . . . -1.8(3) ?
    N2 C1 C2 C7 . . . . 178.68(16) ?
    C18 C4 C5 C6 . . . . -0.4(3) ?
    C4 C5 C6 C7 . . . . 0.6(3) ?
    C18 C2 C7 C8 . . . . -179.13(18) ?
    C1 C2 C7 C8 . . . . 0.8(3) ?
    C18 C2 C7 C6 . . . . 0.1(3) ?
    C1 C2 C7 C6 . . . . -179.99(17) ?
    C5 C6 C7 C2 . . . . -0.4(3) ?
    C5 C6 C7 C8 . . . . 178.7(2) ?
    C2 C7 C8 C9 . . . . 0.8(3) ?
    C6 C7 C8 C9 . . . . -178.41(19) ?
    C7 C8 C9 N1 . . . . -1.5(3) ?
    C7 C8 C9 C11 . . . . 176.90(18) ?
    C8 C9 C11 C12 . . . . 83.5(3) ?
    N1 C9 C11 C12 . . . . -98.0(2) ?
    C8 C9 C11 C16 . . . . -98.3(2) ?
    N1 C9 C11 C16 . . . . 80.3(2) ?
    C16 C11 C12 C13 . . . . -1.7(3) ?
    C9 C11 C12 C13 . . . . 176.52(17) ?
    C16 C11 C12 C17 . . . . 179.84(18) ?
    C9 C11 C12 C17 . . . . -1.9(3) ?
    C11 C12 C13 C14 . . . . 1.1(3) ?
    C17 C12 C13 C14 . . . . 179.6(2) ?
    C12 C13 C14 C15 . . . . 0.6(3) ?
    C13 C14 C15 C16 . . . . -1.7(3) ?
    C14 C15 C16 C11 . . . . 1.0(3) ?
    C12 C11 C16 C15 . . . . 0.7(3) ?
    C9 C11 C16 C15 . . . . -177.58(18) ?
    C5 C4 C18 C2 . . . . 0.0(3) ?
    C7 C2 C18 C4 . . . . 0.1(3) ?
    C1 C2 C18 C4 . . . . -179.81(19) ?
    N2 C1 N1 C9 . . . . -179.35(16) ?
    C2 C1 N1 C9 . . . . 1.1(3) ?
    C8 C9 N1 C1 . . . . 0.6(3) ?
    C11 C9 N1 C1 . . . . -177.95(17) ?
    O1 C10 N2 C1 . . . . -177.35(19) ?
    N1 C1 N2 C10 . . . . -1.6(3) ?
    C2 C1 N2 C10 . . . . 177.92(17) ?
loop_
    _geom_hbond_atom_site_label_D
    _geom_hbond_atom_site_label_H
    _geom_hbond_atom_site_label_A
    _geom_hbond_site_symmetry_A
    _geom_hbond_distance_DH
    _geom_hbond_distance_HA
    _geom_hbond_distance_DA
    _geom_hbond_angle_DHA
    N2 H2 O1 2_666 0.86 2.10 2.940(2) 165.0
