# Supplementary material for: N-[3-(2-Methyl­phen­yl)isoquinolin-1-yl]formamide
Source: Acta Crystallogr Sect E Struct Rep Online. 2009 Apr 2;65(Pt 5):o960. doi: 10.1107/S1600536809011714 (PMC2977660; doi:10.1107/S1600536809011714)
Supplement: Supplementary file 2 [file e-65-0o960-Isup2.hkl]

# 
# h,k,l, Fc-squared, Fo-squared, sigma(Fo-squared) and status flag 
# 
data_I
_shelx_title ' AA in P-1' 
_shelx_refln_list_code          4 
_shelx_F_calc_maximum       98.12 
_exptl_crystal_F_000       276.00 
_reflns_d_resolution_high  0.8255 
 
loop_ 
 _symmetry_equiv_pos_as_xyz 
 'x, y, z' 
 '-x, -y, -z' 
 
_cell_length_a     5.3898 
_cell_length_b    11.1658 
_cell_length_c    11.8987 
_cell_angle_alpha 106.139 
_cell_angle_beta   93.128 
_cell_angle_gamma 103.800 
 
_shelx_F_squared_multiplier     1.000 
 
loop_ 
 _refln_index_h 
 _refln_index_k 
 _refln_index_l 
 _refln_F_squared_calc 
 _refln_F_squared_meas 
 _refln_F_squared_sigma 
 _refln_observed_status 
   1   0   0      467.02      461.08      3.10 o 
   2   0   0       11.90       11.90      0.84 o 
   3   0   0       14.62       15.24      0.76 o 
   4   0   0        3.24        4.63      0.87 o 
   5   0   0        0.94        0.19      0.75 o 
  -6   1   0        1.88        0.46      1.60 o 
  -5   1   0        0.12        0.78      1.24 o 
  -4   1   0        2.04        2.29      0.62 o 
  -3   1   0      169.12      161.63      2.08 o 
  -2   1   0      120.84      114.36      2.94 o 
  -1   1   0      630.71      599.64      5.26 o 
   1   1   0     4246.53     4051.88     55.19 o 
   2   1   0       49.33       54.04      1.00 o 
   3   1   0        0.41        0.50      0.37 o 
   4   1   0       67.15       68.29      3.44 o 
   5   1   0        5.39        4.70      1.03 o 
   6   1   0        0.32       -0.52      1.30 o 
  -6   2   0        9.92        9.66      2.24 o 
  -5   2   0        4.39        5.09      1.06 o 
  -4   2   0        5.14        4.94      1.06 o 
  -3   2   0       13.33       12.72      0.70 o 
  -2   2   0        3.13        2.26      0.40 o 
  -1   2   0      315.65      286.32      3.49 o 
   0   2   0     4299.62     4059.42     18.80 o 
   1   2   0     6412.77     6121.81     26.54 o 
   2   2   0       11.36       11.88      0.52 o 
   3   2   0       10.22       10.53      1.03 o 
   4   2   0       17.53       16.46      1.72 o 
   5   2   0        0.64        0.18      0.76 o 
  -6   3   0       13.99       13.11      2.37 o 
  -5   3   0        4.76        4.76      1.05 o 
  -4   3   0       56.91       58.33      3.16 o 
  -3   3   0        0.98        1.68      0.43 o 
  -2   3   0       25.77       27.70      1.23 o 
  -1   3   0     3690.81     3472.05     20.85 o 
   0   3   0     1042.03      936.74      7.48 o 
   1   3   0      621.21      611.78     10.96 o 
   2   3   0     1862.08     1737.81     10.85 o 
   3   3   0        7.84       10.09      1.09 o 
   4   3   0        0.30        0.87      0.97 o 
   5   3   0        5.59        7.81      1.25 o 
  -6   4   0        0.00        1.69      1.13 o 
  -5   4   0      136.04      143.02      4.76 o 
  -4   4   0      185.59      174.22      3.34 o 
  -3   4   0       15.19       14.74      0.86 o 
  -2   4   0      591.17      587.55      4.38 o 
  -1   4   0       68.18       72.55      1.63 o 
   0   4   0        0.01        0.49      0.38 o 
   1   4   0      103.16      112.26      2.24 o 
   2   4   0      174.45      157.41      3.05 o 
   3   4   0        1.90        2.76      0.85 o 
   4   4   0        0.00       -0.96      0.64 o 
   5   4   0        0.50        0.77      0.91 o 
  -6   5   0        6.11        4.66      1.28 o 
  -5   5   0       83.70       84.08      2.78 o 
  -4   5   0       12.69       14.69      1.29 o 
  -3   5   0        1.18        3.07      0.48 o 
  -2   5   0        3.17        3.10      0.50 o 
  -1   5   0      250.11      259.53      3.05 o 
   0   5   0       71.03       59.14      2.11 o 
   1   5   0      128.79      129.43      2.62 o 
   2   5   0       61.86       59.85      2.14 o 
   3   5   0       61.42       53.88      2.29 o 
   4   5   0        0.69       -0.37      0.73 o 
   5   5   0        1.43        2.45      1.30 o 
  -6   6   0        0.43        0.75      1.10 o 
  -5   6   0        0.15       -0.53      0.84 o 
  -4   6   0      549.80      542.78      7.23 o 
  -3   6   0      211.34      202.49      3.53 o 
  -2   6   0      252.11      230.61      3.07 o 
  -1   6   0        3.89        5.55      0.72 o 
   0   6   0        0.14        0.45      0.34 o 
   1   6   0       16.85       17.80      1.27 o 
   2   6   0        8.88       10.65      1.44 o 
   3   6   0        2.28        4.19      1.00 o 
   4   6   0        3.04        1.56      0.99 o 
  -6   7   0        0.02        0.59      1.41 o 
  -5   7   0        0.37        0.13      0.92 o 
  -4   7   0        6.36        4.75      2.06 o 
  -3   7   0      114.19      115.31      2.84 o 
  -2   7   0      160.00      164.92      2.34 o 
  -1   7   0       56.48       58.27      1.81 o 
   0   7   0       41.71       44.99      1.43 o 
   1   7   0       30.15       31.96      1.72 o 
   2   7   0       12.85       14.55      1.46 o 
   3   7   0       15.12       17.62      4.11 o 
   4   7   0        0.45       -0.89      0.84 o 
  -6   8   0        4.87        4.31      1.43 o 
  -5   8   0        0.13       -0.45      1.96 o 
  -4   8   0        9.11        8.69      1.22 o 
  -3   8   0      429.03      438.96      5.69 o 
  -2   8   0       29.31       30.98      1.27 o 
  -1   8   0        0.30       -0.19      0.47 o 
   0   8   0        3.64        1.88      0.76 o 
   1   8   0        6.49        5.48      1.11 o 
   2   8   0        2.38        1.71      0.97 o 
   3   8   0        2.49        2.63      1.09 o 
  -5   9   0        7.99        8.13      1.40 o 
  -4   9   0        0.40        1.57      0.87 o 
  -3   9   0       67.07       69.94      2.45 o 
  -2   9   0      303.38      324.27      4.77 o 
  -1   9   0       17.94       21.59      1.15 o 
   0   9   0        5.35        4.69      1.03 o 
   1   9   0       14.99       15.81      2.77 o 
   2   9   0        5.81        4.51      1.17 o 
   3   9   0        0.02       -0.60      0.97 o 
  -5  10   0        1.25       -0.07      1.11 o 
  -4  10   0        0.62        0.48      0.88 o 
  -3  10   0       20.71       19.24      1.85 o 
  -2  10   0        5.60        6.85      1.14 o 
  -1  10   0        8.26        7.99      1.19 o 
   0  10   0        2.72        1.05      0.92 o 
   1  10   0       19.33       19.23      2.06 o 
   2  10   0        5.95        4.76      1.32 o 
  -4  11   0       23.24       23.79      1.95 o 
  -3  11   0        4.54        3.64      1.16 o 
  -2  11   0      104.46      111.11      4.77 o 
  -1  11   0       37.37       43.63      2.24 o 
   0  11   0        6.11        4.71      1.24 o 
   1  11   0        1.16        1.36      1.16 o 
  -4  12   0        1.08        2.20      1.47 o 
  -3  12   0        0.01        0.21      0.98 o 
  -2  12   0        1.45       -1.17      1.28 o 
  -1  12   0       52.34       56.73      3.93 o 
   0  12   0        0.54       -0.58      1.06 o 
   1 -13   1       18.18       17.87      2.78 o 
   2 -13   1        1.35        2.31      1.75 o 
  -1 -12   1        4.97        3.95      1.39 o 
   0 -12   1        0.06       -0.22      1.18 o 
   1 -12   1       36.71       34.30      2.17 o 
   2 -12   1        7.10        5.02      1.81 o 
   3 -12   1        0.44        1.63      1.02 o 
   4 -12   1        0.21       -1.15      1.34 o 
  -2 -11   1        0.20        0.34      1.17 o 
  -1 -11   1        0.07        0.87      1.41 o 
   0 -11   1       37.61       47.34      6.63 o 
   1 -11   1       85.99       94.64      3.03 o 
   2 -11   1        0.96        1.47      0.92 o 
   3 -11   1        3.78        1.78      1.26 o 
   4 -11   1        0.07        1.00      0.99 o 
  -2 -10   1        0.01       -0.01      0.94 o 
  -1 -10   1       23.10       25.21      1.93 o 
   0 -10   1        0.03        1.38      0.86 o 
   1 -10   1       20.35       21.55      2.41 o 
   2 -10   1      312.94      342.30      5.07 o 
   3 -10   1        2.38        3.14      1.00 o 
   4 -10   1        0.21       -0.36      0.86 o 
   5 -10   1        1.39        2.50      1.75 o 
  -3  -9   1        1.41        1.51      1.10 o 
  -2  -9   1        3.83        3.19      1.38 o 
  -1  -9   1        5.91        7.52      1.75 o 
   0  -9   1        4.85        4.68      1.07 o 
   1  -9   1       19.19       20.80      1.43 o 
   2  -9   1       43.95       48.33      1.94 o 
   3  -9   1       15.44       18.39      2.08 o 
   4  -9   1       34.30       35.58      2.04 o 
   5  -9   1        0.32        1.87      1.07 o 
  -4  -8   1        0.00        1.00      1.63 o 
  -3  -8   1        0.09       -0.49      0.83 o 
  -2  -8   1       21.29       16.94      1.57 o 
  -1  -8   1       20.87       22.34      1.60 o 
   0  -8   1        1.35        0.95      1.30 o 
   1  -8   1        0.79        1.30      0.70 o 
   2  -8   1       54.93       51.17      2.17 o 
   3  -8   1      300.30      304.67      6.55 o 
   4  -8   1       43.70       46.12      2.10 o 
   5  -8   1        8.56        9.33      1.74 o 
   6  -8   1        1.70        1.99      1.99 o 
  -4  -7   1       29.65       25.33      4.74 o 
  -3  -7   1       29.90       30.66      2.43 o 
  -2  -7   1      101.20      108.99      3.03 o 
  -1  -7   1        6.96        4.76      1.73 o 
   0  -7   1        0.14       -0.06      0.75 o 
   1  -7   1        0.00       -0.02      0.53 o 
   2  -7   1        0.30       -0.40      0.66 o 
   3  -7   1        5.63        7.13      1.39 o 
   4  -7   1       76.02       80.12      3.48 o 
   5  -7   1       60.92       65.53      2.65 o 
   6  -7   1        1.04        1.11      1.14 o 
  -4  -6   1        0.31        0.18      0.82 o 
  -3  -6   1       57.76       49.54      2.96 o 
  -2  -6   1      113.28      107.04      3.41 o 
  -1  -6   1        0.21        0.93      0.58 o 
   0  -6   1       36.39       35.58      1.43 o 
   1  -6   1       13.94       15.44      0.98 o 
   2  -6   1      279.54      272.24      9.00 o 
   3  -6   1       18.13       17.27      1.06 o 
   4  -6   1       74.55       76.96      3.45 o 
   5  -6   1        0.31        0.56      1.93 o 
   6  -6   1        1.58        3.59      1.56 o 
  -5  -5   1        0.43       -0.20      0.88 o 
  -4  -5   1        0.01        1.32      0.82 o 
  -3  -5   1      343.91      345.43      5.28 o 
  -2  -5   1       12.61       12.98      1.74 o 
  -1  -5   1       59.14       53.84      2.62 o 
   0  -5   1        1.08        1.81      0.68 o 
   1  -5   1        7.43        7.54      0.68 o 
   2  -5   1       44.09       40.00      1.27 o 
   3  -5   1       24.62       22.62      1.12 o 
   4  -5   1        8.46       11.51      1.67 o 
   5  -5   1       12.92       13.25      1.41 o 
   6  -5   1        8.54        8.26      2.36 o 
  -5  -4   1        0.02       -0.58      0.79 o 
  -4  -4   1        1.75        2.06      0.90 o 
  -3  -4   1        3.00        2.43      1.22 o 
  -2  -4   1     1841.61     1702.89     21.16 o 
  -1  -4   1       30.00       29.29      1.22 o 
   0  -4   1       14.89       13.48      0.80 o 
   1  -4   1      781.48      766.08      4.20 o 
   2  -4   1       57.11       48.74      1.27 o 
   3  -4   1       32.03       33.92      1.24 o 
   4  -4   1        4.31        3.69      0.73 o 
   5  -4   1       20.87       22.62      2.83 o 
   6  -4   1        4.84        5.78      2.32 o 
  -5  -3   1        0.45        0.70      0.84 o 
  -4  -3   1        6.96        8.32      1.18 o 
  -3  -3   1       34.84       34.08      1.65 o 
  -2  -3   1       19.56       18.63      1.11 o 
  -1  -3   1     1455.51     1415.00      8.35 o 
   0  -3   1      428.77      387.73      2.48 o 
   1  -3   1     2267.59     2225.48     15.25 o 
   2  -3   1      972.36      988.11      7.72 o 
   3  -3   1       40.59       38.84      1.33 o 
   4  -3   1       74.63       76.75      2.11 o 
   5  -3   1        2.41        1.76      0.89 o 
   6  -3   1        7.88        5.86      1.93 o 
  -6  -2   1        0.00        0.64      1.49 o 
  -5  -2   1        3.98        3.39      0.96 o 
  -4  -2   1       54.82       55.58      2.93 o 
  -3  -2   1        2.61        2.34      0.46 o 
  -2  -2   1      232.55      236.29      2.20 o 
  -1  -2   1     9627.92     8935.56     55.03 o 
   0  -2   1      869.91      779.85      3.47 o 
   1  -2   1      508.68      507.33      2.77 o 
   2  -2   1       26.00       31.22      1.28 o 
   3  -2   1        1.33        0.81      0.46 o 
   4  -2   1        0.13        0.63      0.67 o 
   5  -2   1        0.24       -0.72      0.74 o 
   6  -2   1        0.15       -1.72      1.14 o 
  -6  -1   1        0.54        1.78      1.47 o 
  -5  -1   1        3.28        3.33      1.53 o 
  -4  -1   1        1.60        0.66      0.86 o 
  -3  -1   1        0.86        1.01      0.39 o 
  -2  -1   1      318.11      329.47      3.05 o 
  -1  -1   1     1275.07     1224.63      7.12 o 
   1  -1   1      856.73      850.17      3.84 o 
   2  -1   1      157.79      155.13      2.18 o 
   3  -1   1      462.25      474.60      4.82 o 
   4  -1   1       30.23       36.80      1.30 o 
   5  -1   1        0.38       -0.90      0.63 o 
   6  -1   1        1.03        2.14      1.73 o 
  -6   0   1        7.15        3.98      1.99 o 
  -5   0   1        0.05       -0.12      1.18 o 
  -4   0   1       16.83       19.17      1.00 o 
  -3   0   1        0.15        0.16      0.35 o 
  -2   0   1       11.60       11.95      0.58 o 
  -1   0   1       61.54       48.29      0.68 o 
   1   0   1       17.62       20.69      0.53 o 
   2   0   1       83.47       88.99      1.75 o 
   3   0   1      192.56      193.43      3.12 o 
   4   0   1      130.41      129.85      2.23 o 
   5   0   1       12.08       12.88      1.89 o 
   6   0   1        0.11       -0.73      1.24 o 
  -6   1   1        1.19        2.00      1.74 o 
  -5   1   1       16.75       18.53      1.45 o 
  -4   1   1       15.38       17.32      0.95 o 
  -3   1   1        3.03        2.18      0.49 o 
  -2   1   1      289.41      270.11      2.15 o 
  -1   1   1     3288.78     3231.81     29.73 o 
   0   1   1      310.72      296.46      2.13 o 
   1   1   1     2800.56     2706.50     12.65 o 
   2   1   1      710.59      707.89      5.66 o 
   3   1   1        8.32        7.61      0.62 o 
   4   1   1       23.50       22.62      1.53 o 
   5   1   1        0.81        0.86      0.87 o 
   6   1   1        0.17       -1.06      1.25 o 
  -6   2   1       56.17       60.91      4.20 o 
  -5   2   1       33.38       33.70      1.85 o 
  -4   2   1       14.82       18.45      1.39 o 
  -3   2   1       22.13       23.38      0.85 o 
  -2   2   1       46.25       46.64      1.06 o 
  -1   2   1     2603.27     2461.50     13.38 o 
   0   2   1      391.81      403.32      3.31 o 
   1   2   1      138.00      135.96      2.08 o 
   2   2   1       23.92       19.74      1.09 o 
   3   2   1        9.09        8.43      2.15 o 
   4   2   1       13.08       12.94      1.81 o 
   5   2   1       30.97       25.87      1.89 o 
  -6   3   1        0.28        1.27      2.13 o 
  -5   3   1       63.85       68.60      2.50 o 
  -4   3   1       14.21       16.92      1.25 o 
  -3   3   1       49.68       50.35      1.09 o 
  -2   3   1       80.66       78.60      1.72 o 
  -1   3   1       26.40       30.66      0.72 o 
   0   3   1       26.56       34.18      1.01 o 
   1   3   1       71.37       66.90      1.63 o 
   2   3   1       41.96       42.25      1.60 o 
   3   3   1        0.07       -0.76      0.51 o 
   4   3   1        1.56        1.86      0.91 o 
   5   3   1        0.15        1.18      0.96 o 
  -6   4   1        6.55        4.00      1.37 o 
  -5   4   1      105.65      111.15      4.88 o 
  -4   4   1        0.12       -0.37      0.69 o 
  -3   4   1        0.62        1.33      0.47 o 
  -2   4   1       16.36       13.26      1.13 o 
  -1   4   1      222.06      205.09      2.38 o 
   0   4   1      114.46      111.41      1.45 o 
   1   4   1      341.94      349.17      5.53 o 
   2   4   1       76.26       81.57      2.30 o 
   3   4   1        0.02        0.13      0.70 o 
   4   4   1        0.01        0.36      1.44 o 
   5   4   1        0.81        1.23      0.92 o 
  -6   5   1        1.29        0.93      1.06 o 
  -5   5   1      203.77      208.85      4.23 o 
  -4   5   1      287.36      272.78      4.38 o 
  -3   5   1       70.31       65.62      2.05 o 
  -2   5   1     1085.85     1059.29      6.02 o 
  -1   5   1       75.28       70.37      1.33 o 
   0   5   1        7.98        9.99      0.60 o 
   1   5   1       44.91       45.26      2.67 o 
   2   5   1       13.52       16.52      1.33 o 
   3   5   1        0.12       -0.10      1.40 o 
   4   5   1        1.85        3.13      1.07 o 
   5   5   1        1.28        2.85      1.23 o 
  -6   6   1        0.26        0.91      2.19 o 
  -5   6   1        6.88        5.21      1.64 o 
  -4   6   1        0.89        0.38      0.80 o 
  -3   6   1      186.92      184.42      3.55 o 
  -2   6   1        2.47        2.72      0.56 o 
  -1   6   1       14.48       15.17      0.82 o 
   0   6   1       34.39       36.14      1.08 o 
   1   6   1        0.77       -0.35      0.87 o 
   2   6   1        3.59        3.53      0.93 o 
   3   6   1        3.44        3.69      1.36 o 
   4   6   1        0.01        0.31      0.96 o 
  -6   7   1        0.89        0.23      1.08 o 
  -5   7   1       28.23       27.65      1.95 o 
  -4   7   1      420.39      421.38      5.86 o 
  -3   7   1      149.21      140.98      5.50 o 
  -2   7   1       58.91       60.47      1.51 o 
  -1   7   1        0.13       -0.06      0.75 o 
   0   7   1        0.69        0.47      0.70 o 
   1   7   1        7.55        7.02      1.07 o 
   2   7   1        1.30        0.77      0.94 o 
   3   7   1        0.71       -0.85      0.80 o 
   4   7   1        1.53        2.07      2.73 o 
  -5   8   1        0.29        0.56      0.93 o 
  -4   8   1        2.69        2.55      0.96 o 
  -3   8   1      724.49      708.55      7.84 o 
  -2   8   1        5.26        5.25      0.93 o 
  -1   8   1        3.57        2.76      0.61 o 
   0   8   1        0.29        0.15      0.64 o 
   1   8   1       51.33       50.27      2.23 o 
   2   8   1        2.13        0.65      0.89 o 
   3   8   1        0.53       -0.02      1.08 o 
  -5   9   1        1.69        1.89      1.51 o 
  -4   9   1       47.34       43.65      2.18 o 
  -3   9   1      130.31      123.88      4.87 o 
  -2   9   1        6.11        6.04      2.07 o 
  -1   9   1        2.47        2.57      0.81 o 
   0   9   1        0.68        1.61      0.85 o 
   1   9   1       13.47       14.99      1.59 o 
   2   9   1        5.46        4.16      1.19 o 
   3   9   1        0.52        0.41      1.19 o 
  -5  10   1        3.24        3.37      1.20 o 
  -4  10   1        5.28        2.39      1.69 o 
  -3  10   1       53.26       46.88      3.18 o 
  -2  10   1      189.44      201.41      4.06 o 
  -1  10   1        0.01        0.26      0.84 o 
   0  10   1        0.49        0.71      0.85 o 
   1  10   1        8.02        7.24      1.39 o 
   2  10   1        3.45        1.46      1.16 o 
  -4  11   1       13.36       12.74      1.69 o 
  -3  11   1        4.40        4.31      1.21 o 
  -2  11   1        5.32        5.11      1.86 o 
  -1  11   1       24.55       24.54      2.87 o 
   0  11   1        1.97        1.49      1.07 o 
   1  11   1        0.03       -0.44      1.07 o 
  -3  12   1        0.88        1.27      1.09 o 
  -2  12   1        2.95        3.15      1.81 o 
  -1  12   1       23.27       24.81      3.05 o 
   0  12   1        0.77        1.94      1.23 o 
   1 -13   2        7.90        5.11      1.94 o 
   3 -13   2        0.80        1.13      1.49 o 
  -1 -12   2        1.07        0.99      1.16 o 
   0 -12   2        0.94       -0.11      1.00 o 
   1 -12   2       37.11       36.69      4.50 o 
   2 -12   2       33.21       34.84      2.98 o 
   3 -12   2        1.31        3.69      1.51 o 
   4 -12   2        0.38        3.59      1.79 o 
  -2 -11   2        0.06        0.70      1.08 o 
  -1 -11   2       13.21       16.55      1.74 o 
   0 -11   2        3.26        4.66      1.71 o 
   1 -11   2        3.28        4.41      1.05 o 
   2 -11   2       16.95       18.54      2.22 o 
   4 -11   2        5.96        7.40      1.94 o 
  -3 -10   2        0.16       -0.08      1.08 o 
  -2 -10   2        2.18        2.00      1.04 o 
  -1 -10   2        0.05        1.26      0.91 o 
   0 -10   2        2.51        2.02      0.95 o 
   1 -10   2        2.08        1.56      0.81 o 
   2 -10   2       11.10       10.45      1.18 o 
   3 -10   2       34.41       35.37      2.70 o 
   5 -10   2        3.69        4.74      1.98 o 
  -3  -9   2        0.05       -0.69      0.90 o 
  -2  -9   2        1.16       -0.26      0.86 o 
  -1  -9   2        8.19        9.32      1.26 o 
   0  -9   2        1.52        1.48      0.78 o 
   1  -9   2       18.39       19.82      1.81 o 
   2  -9   2        0.01       -0.17      1.03 o 
   3  -9   2       36.58       37.21      2.77 o 
   4  -9   2       31.14       32.01      2.56 o 
   5  -9   2        0.29       -0.77      1.47 o 
  -4  -8   2       24.83       25.03      2.16 o 
  -3  -8   2        6.19        4.83      1.18 o 
  -2  -8   2       56.69       62.35      2.46 o 
  -1  -8   2        3.04        2.76      0.88 o 
   0  -8   2        1.06       -0.37      0.62 o 
   1  -8   2       65.32       69.61      2.11 o 
   2  -8   2        3.94        5.00      1.08 o 
   3  -8   2       46.17       45.63      2.69 o 
   4  -8   2        5.48        5.00      1.31 o 
   5  -8   2        0.25        1.58      1.61 o 
   6  -8   2        2.71        2.40      1.98 o 
  -4  -7   2        1.58        0.52      0.94 o 
  -3  -7   2       78.47       76.22      2.78 o 
  -2  -7   2        0.03       -0.97      0.65 o 
  -1  -7   2        5.12        4.68      0.88 o 
   0  -7   2      113.60      103.10      1.76 o 
   1  -7   2        1.27        1.04      0.59 o 
   2  -7   2        0.08        0.14      0.52 o 
   3  -7   2        0.92        0.16      0.84 o 
   4  -7   2       18.54       19.44      2.07 o 
   5  -7   2       22.55       21.06      2.29 o 
   6  -7   2        0.05       -1.39      1.66 o 
  -4  -6   2       27.03       21.49      1.80 o 
  -3  -6   2      113.31      102.34      3.01 o 
  -2  -6   2       96.88      100.75      2.72 o 
  -1  -6   2        0.00        0.22      0.31 o 
   0  -6   2       12.48       13.66      1.06 o 
   1  -6   2       87.14       95.92      1.70 o 
   2  -6   2        4.51        4.88      0.70 o 
   3  -6   2        5.14        5.99      0.76 o 
   4  -6   2        3.96        6.00      1.43 o 
   5  -6   2        2.88        0.42      1.18 o 
   6  -6   2        1.99        0.38      1.65 o 
  -5  -5   2        0.10       -0.55      0.86 o 
  -4  -5   2        0.30        0.66      0.76 o 
  -3  -5   2      271.31      256.15      5.96 o 
  -2  -5   2      286.28      282.15      4.18 o 
  -1  -5   2       22.62       20.21      0.72 o 
   0  -5   2      301.18      295.61      2.70 o 
   1  -5   2      934.97     1002.16      7.00 o 
   2  -5   2       39.26       44.04      1.13 o 
   3  -5   2       35.03       39.24      1.41 o 
   4  -5   2        5.34        5.55      0.83 o 
   5  -5   2        1.07        0.67      1.08 o 
   6  -5   2        0.13        0.19      1.52 o 
  -5  -4   2        2.03        0.82      0.90 o 
  -4  -4   2       34.52       35.22      1.93 o 
  -3  -4   2       13.39       14.81      1.27 o 
  -2  -4   2      145.20      136.04      2.72 o 
  -1  -4   2      189.19      178.37      1.82 o 
   0  -4   2       31.02       27.18      0.76 o 
   1  -4   2      124.15      121.91      2.33 o 
   2  -4   2      950.64     1005.90      5.44 o 
   3  -4   2       53.97       56.06      1.59 o 
   4  -4   2        5.46        5.05      0.82 o 
   5  -4   2        1.57        3.35      1.34 o 
   6  -4   2        5.52       10.76      3.10 o 
  -5  -3   2        4.09        3.62      1.72 o 
  -4  -3   2        0.44        0.74      1.06 o 
  -3  -3   2      208.66      210.22      3.60 o 
  -2  -3   2      353.21      355.62      2.80 o 
  -1  -3   2      464.71      433.49      2.82 o 
   0  -3   2      193.20      177.47      1.58 o 
   1  -3   2        4.29        4.21      0.36 o 
   2  -3   2      878.62      899.87      4.93 o 
   3  -3   2       65.38       63.69      1.71 o 
   4  -3   2        3.29        2.90      0.77 o 
   5  -3   2        0.86        0.38      0.82 o 
   6  -3   2        0.01       -1.90      1.27 o 
  -6  -2   2        0.01       -0.63      1.44 o 
  -5  -2   2        0.05        0.49      1.98 o 
  -4  -2   2       68.36       65.90      2.29 o 
  -3  -2   2        0.56        0.99      0.42 o 
  -2  -2   2        0.05       -0.01      0.28 o 
  -1  -2   2      606.41      573.33      3.21 o 
   0  -2   2        0.07        0.04      0.25 o 
   1  -2   2        0.46        0.06      0.21 o 
   2  -2   2       29.54       35.87      0.90 o 
   3  -2   2      951.50     1000.68      9.09 o 
   4  -2   2        5.98        6.98      0.98 o 
   5  -2   2        7.28        9.35      1.46 o 
   6  -2   2        0.84        0.46      1.40 o 
  -6  -1   2        0.29       -0.27      1.65 o 
  -5  -1   2        9.81       13.28      2.23 o 
  -4  -1   2        0.02        0.90      0.52 o 
  -3  -1   2       81.45       81.71      1.55 o 
  -2  -1   2      159.38      159.19      1.77 o 
  -1  -1   2     1023.47      942.56      4.33 o 
   0  -1   2     1486.11     1407.54      6.82 o 
   1  -1   2      119.46      105.67      1.14 o 
   2  -1   2        8.85        9.69      0.55 o 
   3  -1   2       65.23       64.25      1.83 o 
   4  -1   2       22.16       22.75      1.46 o 
   5  -1   2       11.18       10.94      1.33 o 
   6  -1   2        1.34        0.89      1.19 o 
  -6   0   2        3.53       -0.63      1.64 o 
  -5   0   2       16.15       16.54      2.34 o 
  -4   0   2       10.92       12.73      0.88 o 
  -3   0   2       42.22       39.33      1.09 o 
  -2   0   2        5.39        7.09      0.46 o 
  -1   0   2       54.30       36.90      0.67 o 
   0   0   2      386.59      353.17      1.97 o 
   1   0   2     1235.28     1188.01      6.18 o 
   2   0   2      180.56      185.28      2.24 o 
   3   0   2      141.67      142.72      2.77 o 
   4   0   2       36.11       35.24      1.74 o 
   5   0   2        1.39        1.20      1.20 o 
   6   0   2        0.88       -0.74      1.23 o 
  -6   1   2       44.55       47.36      3.86 o 
  -5   1   2       36.90       42.80      2.04 o 
  -4   1   2        8.26        6.89      0.91 o 
  -3   1   2      102.83       98.79      1.57 o 
  -2   1   2       22.70       26.50      0.69 o 
  -1   1   2       76.05       72.80      1.32 o 
   0   1   2      613.68      596.48      3.04 o 
   1   1   2      172.07      165.87      1.57 o 
   2   1   2      274.27      283.01      2.47 o 
   3   1   2       27.72       25.87      1.40 o 
   4   1   2        4.93        4.86      1.01 o 
   5   1   2        2.48        2.17      0.94 o 
  -6   2   2        3.08        4.41      1.97 o 
  -5   2   2       21.49       26.85      1.75 o 
  -4   2   2        6.54        8.14      1.13 o 
  -3   2   2       17.15       16.09      0.69 o 
  -2   2   2      562.34      564.25      4.79 o 
  -1   2   2     2854.57     2885.92     13.41 o 
   0   2   2        0.75        1.93      0.68 o 
   1   2   2       58.41       60.46      1.54 o 
   2   2   2        1.30        0.15      0.66 o 
   3   2   2        0.05        0.62      0.70 o 
   4   2   2        1.98        0.15      0.78 o 
   5   2   2        3.12        2.24      0.97 o 
  -6   3   2      142.76      149.22      3.96 o 
  -5   3   2       57.88       61.38      2.39 o 
  -4   3   2        5.25        5.41      0.91 o 
  -3   3   2        9.78       10.21      0.94 o 
  -2   3   2      357.77      364.45      3.91 o 
  -1   3   2      158.74      129.12      1.73 o 
   0   3   2      100.80       80.12      1.20 o 
   1   3   2      613.69      604.71      3.55 o 
   2   3   2        0.40        0.03      0.51 o 
   3   3   2       12.30       11.12      1.19 o 
   4   3   2        1.89        3.10      0.93 o 
   5   3   2        4.51        5.91      1.24 o 
  -6   4   2        0.62        0.20      1.01 o 
  -5   4   2      100.39       95.35      3.56 o 
  -4   4   2        0.16        0.64      0.68 o 
  -3   4   2       44.79       49.02      2.30 o 
  -2   4   2      425.45      422.00      4.45 o 
  -1   4   2      901.25      950.62      8.08 o 
   0   4   2      186.10      199.06      2.07 o 
   1   4   2      100.77       93.87      2.21 o 
   2   4   2       31.81       34.84      1.67 o 
   3   4   2       26.70       24.67      1.67 o 
   4   4   2        0.07       -0.28      0.73 o 
   5   4   2        0.73        0.65      1.01 o 
  -6   5   2       12.42       14.04      1.70 o 
  -5   5   2       96.26       86.69      2.89 o 
  -4   5   2        3.67        3.83      0.95 o 
  -3   5   2       36.50       35.18      3.06 o 
  -2   5   2      413.52      425.16      3.66 o 
  -1   5   2      199.02      193.40      2.21 o 
   0   5   2      118.16      113.48      1.71 o 
   1   5   2      105.66      107.74      5.76 o 
   2   5   2        9.94        9.33      1.16 o 
   3   5   2       14.10       14.49      2.07 o 
   4   5   2        1.80        0.29      0.86 o 
  -6   6   2        0.53       -0.03      1.08 o 
  -5   6   2        5.79        3.26      1.11 o 
  -4   6   2      333.05      317.17      4.97 o 
  -3   6   2      206.24      206.62      4.14 o 
  -2   6   2       11.49       10.42      1.04 o 
  -1   6   2       81.67       91.71      1.69 o 
   0   6   2      220.40      225.45      2.60 o 
   1   6   2        8.35        6.93      1.54 o 
   2   6   2        6.57        4.96      1.10 o 
   3   6   2        2.15        2.60      1.05 o 
   4   6   2        0.30       -0.85      0.91 o 
  -6   7   2        0.51        0.14      1.16 o 
  -5   7   2        2.40        1.63      1.05 o 
  -4   7   2        9.83        8.77      2.22 o 
  -3   7   2        2.55        1.64      0.84 o 
  -2   7   2       89.63       95.30      2.85 o 
  -1   7   2       29.31       31.35      1.18 o 
   0   7   2      159.11      167.77      3.37 o 
   1   7   2       51.21       52.93      2.21 o 
   2   7   2        0.31       -0.91      0.76 o 
   3   7   2        0.15        0.88      0.98 o 
   4   7   2        0.03        0.36      1.04 o 
  -5   8   2        1.06        0.20      0.97 o 
  -4   8   2        6.24       10.13      2.22 o 
  -3   8   2       32.62       32.97      1.87 o 
  -2   8   2       26.76       31.82      3.38 o 
  -1   8   2        0.67       -0.27      0.72 o 
   0   8   2       70.14       71.68      3.19 o 
   1   8   2        3.26        4.09      1.06 o 
   2   8   2        4.60        7.05      1.36 o 
   3   8   2        0.61        1.68      1.10 o 
  -5   9   2        0.67        0.10      0.96 o 
  -4   9   2       55.34       57.39      2.55 o 
  -3   9   2       35.18       33.89      1.97 o 
  -2   9   2       33.84       35.47      1.86 o 
  -1   9   2       62.59       65.51      2.32 o 
   0   9   2        0.07       -0.61      1.44 o 
   1   9   2       22.40       17.46      1.75 o 
   2   9   2        2.38        2.09      1.29 o 
  -5  10   2        2.57        1.10      1.12 o 
  -4  10   2       19.83       21.63      1.92 o 
  -3  10   2       17.91       19.68      2.44 o 
  -2  10   2        9.70        9.53      1.30 o 
  -1  10   2        1.68        0.88      1.39 o 
   0  10   2        0.05       -1.19      0.79 o 
   1  10   2        0.10        0.67      1.00 o 
   2  10   2        4.80        6.45      1.55 o 
  -4  11   2        2.53        5.38      1.32 o 
  -3  11   2        1.17        0.92      1.07 o 
  -2  11   2        6.59        7.20      2.01 o 
  -1  11   2        0.42        1.70      1.59 o 
   0  11   2        1.88        3.48      1.20 o 
   1  11   2        0.53        0.07      1.10 o 
  -3  12   2        0.02        1.37      1.74 o 
  -2  12   2        8.13        4.49      1.90 o 
  -1  12   2        0.69        1.86      1.84 o 
   0 -13   3        0.55        1.18      1.15 o 
   1 -13   3        1.07       -0.29      1.42 o 
  -1 -12   3        0.02        0.91      1.08 o 
   0 -12   3        2.15        2.12      1.05 o 
   1 -12   3        3.32        0.61      1.38 o 
  -2 -11   3        3.55        2.81      1.45 o 
  -1 -11   3       20.11       20.00      1.80 o 
   0 -11   3        1.39        2.98      1.07 o 
   1 -11   3        0.45        0.47      0.82 o 
   2 -11   3       14.23       10.78      1.88 o 
  -3 -10   3        0.27       -0.52      1.06 o 
  -2 -10   3        7.88        8.54      2.70 o 
  -1 -10   3        3.88        3.22      1.05 o 
   0 -10   3        0.92        0.18      0.99 o 
   1 -10   3       10.92       11.97      1.31 o 
   2 -10   3        9.26       12.80      2.31 o 
  -3  -9   3        0.59       -0.67      0.93 o 
  -2  -9   3        6.17        6.38      1.26 o 
  -1  -9   3      100.16      102.30      3.11 o 
   0  -9   3       25.95       28.00      2.51 o 
   1  -9   3        7.74        8.91      1.10 o 
   2  -9   3        2.06        3.28      1.05 o 
   3  -9   3        3.87        4.49      1.27 o 
  -4  -8   3        0.87       -0.20      1.07 o 
  -3  -8   3        0.84        0.46      0.83 o 
  -2  -8   3       27.21       29.54      1.84 o 
  -1  -8   3        0.76        0.61      0.73 o 
   0  -8   3      115.83      120.81      2.09 o 
   1  -8   3       95.66      105.40      1.99 o 
   2  -8   3        1.66        1.54      0.71 o 
   3  -8   3        0.27        1.48      0.72 o 
  -4  -7   3       16.56       12.70      1.59 o 
  -3  -7   3        0.09       -0.78      1.18 o 
  -2  -7   3        0.08       -0.29      0.61 o 
  -1  -7   3        1.88        2.41      0.77 o 
   0  -7   3      428.48      433.90      3.72 o 
   1  -7   3        0.61        0.56      0.45 o 
   2  -7   3        9.73       11.86      0.80 o 
   3  -7   3       14.52       13.15      1.08 o 
   6  -7   3        3.58        5.42      2.32 o 
  -4  -6   3        0.71        0.31      0.79 o 
  -3  -6   3        9.99       14.83      1.42 o 
  -2  -6   3       13.63       13.13      1.21 o 
  -1  -6   3       17.75       19.68      0.84 o 
   0  -6   3      103.77      104.65      1.67 o 
   1  -6   3     1008.73     1040.29      5.90 o 
   2  -6   3        0.01       -0.53      0.41 o 
   3  -6   3        0.00       -0.46      0.47 o 
   4  -6   3        3.55        3.75      0.81 o 
   6  -6   3        1.46        3.87      2.14 o 
  -5  -5   3        0.76        0.51      0.93 o 
  -4  -5   3        0.65        0.99      0.83 o 
  -3  -5   3        0.41        1.26      1.16 o 
  -2  -5   3       12.43       13.18      1.26 o 
  -1  -5   3        1.16        0.98      0.34 o 
   0  -5   3      142.65      138.26      1.75 o 
   1  -5   3       13.33       12.24      0.64 o 
   2  -5   3      184.47      215.51      3.49 o 
   3  -5   3       14.85       19.67      0.93 o 
   4  -5   3        2.57        2.80      0.78 o 
   6  -5   3        4.29        4.55      2.03 o 
  -5  -4   3        0.95        0.73      0.93 o 
  -4  -4   3        5.12        3.23      0.95 o 
  -3  -4   3       23.04       20.42      1.42 o 
  -2  -4   3       87.24       77.78      1.40 o 
  -1  -4   3      821.46      763.78      4.42 o 
   0  -4   3        5.40        8.86      0.49 o 
   1  -4   3      144.53      158.50      1.65 o 
   2  -4   3      191.33      242.61      2.41 o 
   3  -4   3       33.26       28.97      1.05 o 
   4  -4   3       20.51       20.54      1.92 o 
   5  -4   3        7.15        5.46      1.56 o 
  -5  -3   3        0.82        0.57      1.94 o 
  -4  -3   3      108.62      113.13      3.06 o 
  -3  -3   3       14.97       12.06      1.04 o 
  -2  -3   3        0.73        0.48      0.45 o 
  -1  -3   3        8.36        9.10      0.51 o 
   0  -3   3      385.13      384.71      2.51 o 
   1  -3   3      419.89      415.77      3.72 o 
   2  -3   3      350.27      367.10      2.92 o 
   3  -3   3        6.78       13.92      0.96 o 
   4  -3   3        3.04        4.30      0.88 o 
   5  -3   3        0.72       -0.37      0.71 o 
  -5  -2   3        6.59        8.46      2.01 o 
  -4  -2   3        4.99        4.67      1.44 o 
  -3  -2   3       24.73       25.33      1.00 o 
  -2  -2   3       60.19       53.85      1.15 o 
  -1  -2   3      137.01      117.57      1.43 o 
   0  -2   3     2062.15     2008.28      9.79 o 
   1  -2   3      257.51      258.74      2.76 o 
   2  -2   3       27.56       30.17      0.91 o 
   3  -2   3       11.63       14.89      0.84 o 
   4  -2   3        0.29        0.36      0.97 o 
   5  -2   3        2.25        2.32      0.88 o 
   6  -2   3        1.07       -1.31      1.03 o 
  -6  -1   3        0.32       -1.92      1.28 o 
  -5  -1   3        1.24        2.25      1.39 o 
  -4  -1   3       83.31       83.06      1.85 o 
  -3  -1   3        1.08        0.35      0.39 o 
  -2  -1   3      174.66      153.10      1.79 o 
  -1  -1   3      221.17      216.42      1.85 o 
   0  -1   3      545.74      528.45      3.71 o 
   1  -1   3      326.80      337.40      4.15 o 
   2  -1   3       14.64       17.65      0.73 o 
   3  -1   3       32.65       32.60      1.24 o 
   4  -1   3       15.93       18.04      1.32 o 
   5  -1   3        3.74        1.69      1.46 o 
   6  -1   3        2.49        0.97      1.34 o 
  -6   0   3        2.95        2.63      1.80 o 
  -5   0   3       66.67       80.63      4.18 o 
  -4   0   3       18.64       19.00      1.32 o 
  -3   0   3      107.20      111.82      1.75 o 
  -2   0   3      618.22      608.28      3.69 o 
  -1   0   3      489.49      423.04      4.80 o 
   0   0   3      300.36      266.29      1.93 o 
   1   0   3      362.08      386.45      2.67 o 
   2   0   3        9.76       10.95      0.61 o 
   3   0   3        0.09        0.47      0.41 o 
   4   0   3        4.62        7.64      2.18 o 
   5   0   3        2.98        2.43      0.88 o 
  -6   1   3       13.94       20.01      2.94 o 
  -5   1   3        0.20       -0.62      0.90 o 
  -4   1   3        4.71        2.45      0.75 o 
  -3   1   3       24.17       24.08      1.20 o 
  -2   1   3       18.26       19.90      1.03 o 
  -1   1   3      177.86      154.34      1.47 o 
   0   1   3      939.35      878.53      4.36 o 
   1   1   3      119.79      117.77      1.48 o 
   2   1   3      155.88      145.25      1.86 o 
   3   1   3       25.59       30.15      3.82 o 
   4   1   3       61.71       59.92      2.30 o 
   5   1   3        0.00       -0.01      0.80 o 
  -6   2   3       33.70       39.36      3.65 o 
  -5   2   3       50.97       51.59      2.22 o 
  -4   2   3        6.94        7.26      0.99 o 
  -3   2   3      112.35      132.74      2.66 o 
  -2   2   3       61.76       65.43      1.67 o 
  -1   2   3        6.93        8.83      0.74 o 
   0   2   3      132.61      136.59      1.58 o 
   1   2   3       11.71       12.91      0.62 o 
   2   2   3      207.89      222.72      2.30 o 
   3   2   3       16.05       17.36      1.32 o 
   4   2   3        0.62        0.14      0.72 o 
   5   2   3        7.10        2.91      1.08 o 
  -6   3   3        5.72        4.77      1.31 o 
  -5   3   3       26.20       28.18      1.85 o 
  -4   3   3        8.05        8.86      1.78 o 
  -3   3   3       61.28       55.03      1.86 o 
  -2   3   3      847.85      956.86      7.13 o 
  -1   3   3      155.03      155.43      1.70 o 
   0   3   3       31.05       27.07      0.83 o 
   1   3   3        7.36        6.32      0.50 o 
   2   3   3       30.84       32.66      2.06 o 
   3   3   3        0.00        0.09      0.63 o 
   4   3   3       10.01        7.95      1.28 o 
   5   3   3        0.00       -0.18      0.98 o 
  -6   4   3        0.09       -0.73      0.95 o 
  -5   4   3       51.45       48.98      2.47 o 
  -4   4   3      113.41      112.40      4.84 o 
  -3   4   3        3.99        3.68      0.81 o 
  -2   4   3        2.52       10.49      0.95 o 
  -1   4   3       64.49       71.99      1.31 o 
   0   4   3       13.66       15.58      1.14 o 
   1   4   3      126.01      120.93      2.61 o 
   2   4   3       29.61       34.85      1.74 o 
   3   4   3        0.28        0.23      0.71 o 
   4   4   3        3.79        3.78      1.08 o 
  -6   5   3       16.00       16.30      1.84 o 
  -5   5   3        0.86        1.65      0.99 o 
  -4   5   3       33.37       30.01      1.73 o 
  -3   5   3       16.56       12.26      1.68 o 
  -2   5   3        1.17        2.18      0.75 o 
  -1   5   3      777.95      836.52      5.19 o 
   0   5   3        4.71        3.13      0.51 o 
   1   5   3       18.97       17.66      1.32 o 
   2   5   3       25.92       31.84      4.55 o 
   3   5   3        3.94        2.74      1.25 o 
   4   5   3        0.37       -0.94      1.18 o 
  -6   6   3        0.44       -0.09      1.16 o 
  -5   6   3        5.43        4.95      1.23 o 
  -4   6   3       18.27       14.87      1.41 o 
  -3   6   3       36.36       30.59      1.69 o 
  -2   6   3       14.81       19.03      1.34 o 
  -1   6   3        5.28        4.31      0.67 o 
   0   6   3      286.23      294.65      4.48 o 
   1   6   3        0.07       -0.61      0.60 o 
   2   6   3        0.01        0.36      1.56 o 
   3   6   3        2.49        1.21      1.98 o 
   4   6   3        7.64        5.58      1.41 o 
  -5   7   3        6.91        6.84      1.60 o 
  -4   7   3       14.73       12.33      1.38 o 
  -3   7   3       88.00       85.32      2.62 o 
  -2   7   3       24.38       22.55      1.49 o 
  -1   7   3        6.55        9.33      0.80 o 
   0   7   3       17.59       17.48      1.78 o 
   1   7   3        0.17        0.61      0.83 o 
   2   7   3        7.85        8.12      1.34 o 
   3   7   3        0.37        1.68      1.12 o 
  -5   8   3        0.13        0.85      1.01 o 
  -4   8   3        0.04        0.07      1.36 o 
  -3   8   3       13.68       10.61      1.33 o 
  -2   8   3        0.00        0.00      0.72 o 
  -1   8   3       27.69       25.32      2.68 o 
   0   8   3       12.37        7.93      1.30 o 
   1   8   3       17.56       16.97      2.52 o 
   2   8   3        0.15        0.55      1.01 o 
   3   8   3        0.03        0.99      1.18 o 
  -5   9   3       30.69       36.03      2.44 o 
  -4   9   3        0.09       -0.32      0.97 o 
  -3   9   3        2.33        1.53      0.97 o 
  -2   9   3        3.57        2.19      1.03 o 
  -1   9   3        2.56        1.31      1.49 o 
   0   9   3        1.73        2.47      1.12 o 
   1   9   3        5.05        4.49      1.72 o 
   2   9   3        0.04        0.37      1.13 o 
  -4  10   3       37.24       39.59      2.42 o 
  -3  10   3        1.00       -0.21      0.89 o 
  -2  10   3        6.90        3.79      1.60 o 
  -1  10   3        4.31        2.48      1.70 o 
   0  10   3        1.01        0.54      0.96 o 
   1  10   3        0.15        0.72      1.07 o 
  -3  11   3        0.12        1.01      1.58 o 
  -2  11   3        1.45        1.64      1.69 o 
  -1  11   3        0.98        1.57      1.67 o 
   0  11   3        0.01        1.15      1.77 o 
   0 -13   4        0.30       -1.15      1.46 o 
   1 -13   4        0.03       -0.33      1.37 o 
  -1 -12   4        0.01        2.91      1.17 o 
   0 -12   4        0.00        0.97      1.35 o 
   1 -12   4        1.61        1.97      1.46 o 
   2 -12   4        1.47        0.57      1.28 o 
  -2 -11   4        5.87        6.47      1.40 o 
  -1 -11   4        0.43        0.75      0.93 o 
   0 -11   4        0.04        0.46      0.84 o 
   1 -11   4        0.19       -0.68      1.03 o 
   2 -11   4        6.83        6.65      1.74 o 
  -3 -10   4        1.39        3.66      1.30 o 
  -2 -10   4        1.47        1.08      1.17 o 
  -1 -10   4       24.10       22.55      1.73 o 
   0 -10   4        1.86        1.88      0.96 o 
   1 -10   4        0.37        0.86      1.22 o 
   2 -10   4        0.29        0.29      1.12 o 
   3 -10   4        0.02        0.13      1.12 o 
  -3  -9   4        0.25        2.01      1.02 o 
  -2  -9   4        2.76        1.49      0.87 o 
  -1  -9   4        0.27        0.12      0.70 o 
   0  -9   4       23.03       22.85      1.14 o 
   1  -9   4       24.17       27.05      2.23 o 
   2  -9   4        0.39        0.22      0.63 o 
   3  -9   4        0.56        1.69      1.07 o 
  -4  -8   4        1.68        0.33      1.09 o 
  -3  -8   4        0.73        1.00      1.60 o 
  -2  -8   4        2.79        1.14      1.26 o 
  -1  -8   4       46.25       47.23      3.54 o 
   0  -8   4       21.66       21.45      1.03 o 
   1  -8   4        1.90        3.69      0.61 o 
   2  -8   4       17.73       18.41      4.38 o 
   3  -8   4       14.73       15.96      1.80 o 
  -4  -7   4        0.04        0.21      0.85 o 
  -3  -7   4        9.70       10.92      1.33 o 
  -2  -7   4        0.18        0.37      0.67 o 
  -1  -7   4        5.29        4.77      0.77 o 
   0  -7   4      102.87      106.63      1.84 o 
   1  -7   4        1.07        2.82      0.56 o 
   2  -7   4        2.41        1.31      0.49 o 
   3  -7   4       37.93       37.92      1.69 o 
   4  -7   4       79.51       63.76      3.07 o 
  -4  -6   4        0.06       -0.53      1.27 o 
  -3  -6   4       44.59       44.41      2.03 o 
  -2  -6   4       43.46       44.37      1.85 o 
  -1  -6   4       60.98       62.37      1.37 o 
   0  -6   4       11.98       10.55      0.67 o 
   1  -6   4        0.00       -0.06      0.41 o 
   2  -6   4      198.71      201.70      2.54 o 
   3  -6   4        0.67       -0.26      0.54 o 
   4  -6   4        3.54        2.82      1.12 o 
  -5  -5   4        0.58        1.82      1.09 o 
  -4  -5   4        1.93        1.53      0.93 o 
  -3  -5   4        3.33        3.95      0.89 o 
  -2  -5   4        4.53        4.15      0.56 o 
  -1  -5   4        2.34        1.24      0.57 o 
   0  -5   4      218.76      209.33      2.17 o 
   1  -5   4      123.36      134.70      1.65 o 
   2  -5   4        0.38        1.46      0.39 o 
   3  -5   4        0.33        0.74      0.44 o 
   4  -5   4        0.06        0.73      0.83 o 
  -5  -4   4        9.12        9.54      2.08 o 
  -4  -4   4        0.22       -0.95      0.63 o 
  -3  -4   4        0.16        0.15      0.63 o 
  -2  -4   4       21.61       26.12      0.97 o 
  -1  -4   4      133.25      120.53      1.68 o 
   0  -4   4       30.61       30.30      0.80 o 
   1  -4   4      101.83      102.11      2.01 o 
   2  -4   4        0.08        0.26      0.30 o 
   3  -4   4       15.23       17.79      1.37 o 
   4  -4   4        3.87        5.28      0.87 o 
   5  -4   4        0.80        1.72      1.16 o 
  -5  -3   4        0.67       -1.45      1.45 o 
  -4  -3   4       72.01       76.06      2.48 o 
  -3  -3   4        0.05        0.81      0.48 o 
  -2  -3   4      148.83      160.08      2.06 o 
  -1  -3   4      812.16      765.28      6.56 o 
   0  -3   4      178.06      166.95      2.17 o 
   1  -3   4       39.24       48.03      1.37 o 
   2  -3   4      214.50      226.10      3.41 o 
   3  -3   4       36.76       37.52      1.20 o 
   4  -3   4       30.48       30.92      1.78 o 
   5  -3   4        0.03       -0.62      0.88 o 
  -5  -2   4       44.14       41.85      3.41 o 
  -4  -2   4        5.42        4.30      0.96 o 
  -3  -2   4       37.27       36.54      1.20 o 
  -2  -2   4        4.13        6.64      0.76 o 
  -1  -2   4      368.04      334.74      2.62 o 
   0  -2   4      545.67      534.68      4.26 o 
   1  -2   4      131.14      143.68      3.52 o 
   2  -2   4        0.38        0.25      0.31 o 
   3  -2   4       26.62       31.12      1.12 o 
   4  -2   4       40.17       41.59      2.03 o 
   5  -2   4       15.11       13.45      1.35 o 
  -6  -1   4        1.97        4.01      2.05 o 
  -5  -1   4        5.92        6.68      1.91 o 
  -4  -1   4      149.70      155.86      3.20 o 
  -3  -1   4       90.53      103.41      1.80 o 
  -2  -1   4        1.91        3.26      0.43 o 
  -1  -1   4      166.08      163.22      1.74 o 
   0  -1   4       80.91       85.55      1.15 o 
   1  -1   4       96.74       85.14      1.20 o 
   2  -1   4       72.24       68.11      1.64 o 
   3  -1   4       48.09       49.58      1.55 o 
   4  -1   4       12.24       13.08      1.21 o 
   5  -1   4        1.52        0.92      0.80 o 
  -6   0   4        1.39        2.64      1.98 o 
  -5   0   4       24.48       26.45      1.79 o 
  -4   0   4       40.57       38.27      1.91 o 
  -3   0   4       11.53       14.48      0.78 o 
  -2   0   4      165.48      153.75      1.79 o 
  -1   0   4      116.79      126.76      1.51 o 
   0   0   4        0.87        0.86      0.37 o 
   1   0   4      293.15      324.49      2.60 o 
   2   0   4       11.04       11.06      0.66 o 
   3   0   4       31.31       31.43      1.15 o 
   4   0   4        0.72        1.43      0.77 o 
   5   0   4       10.62        8.16      1.29 o 
  -6   1   4        0.51        2.10      1.71 o 
  -5   1   4        0.03        0.00      2.12 o 
  -4   1   4        0.06       -0.38      0.64 o 
  -3   1   4      930.50      942.65      7.61 o 
  -2   1   4       15.60       17.93      0.65 o 
  -1   1   4        3.74        2.14      0.50 o 
   0   1   4      388.99      386.95      2.85 o 
   1   1   4      426.91      437.18      4.75 o 
   2   1   4        0.71        1.03      0.42 o 
   3   1   4       13.42       17.16      2.15 o 
   4   1   4        1.87        1.26      0.83 o 
   5   1   4        0.10       -0.22      0.85 o 
  -6   2   4       15.61       16.67      1.82 o 
  -5   2   4        1.20        0.42      1.72 o 
  -4   2   4        9.81        8.40      1.10 o 
  -3   2   4        2.23        1.50      0.64 o 
  -2   2   4      577.97      593.13      5.45 o 
  -1   2   4      109.29      118.08      1.52 o 
   0   2   4      150.18      136.78      1.76 o 
   1   2   4       94.46       96.84      1.55 o 
   2   2   4      137.59      145.52      2.03 o 
   3   2   4       34.39       36.13      2.94 o 
   4   2   4        5.20        6.20      1.16 o 
   5   2   4        0.86        0.63      0.95 o 
  -6   3   4       11.19       11.46      1.66 o 
  -5   3   4        0.75        0.12      0.87 o 
  -4   3   4        7.17        5.22      1.03 o 
  -3   3   4       64.67       70.70      2.10 o 
  -2   3   4      524.21      541.27      5.36 o 
  -1   3   4      112.88      111.23      2.04 o 
   0   3   4       14.44       18.48      0.81 o 
   1   3   4       21.65       22.86      0.88 o 
   2   3   4        0.34        1.46      0.69 o 
   3   3   4       36.32       30.77      1.80 o 
   4   3   4        7.45        5.24      1.20 o 
   5   3   4        1.43        1.82      1.13 o 
  -6   4   4        0.41        0.59      1.09 o 
  -5   4   4        3.07        2.76      1.01 o 
  -4   4   4       11.38       12.10      1.93 o 
  -3   4   4        7.10        8.41      1.07 o 
  -2   4   4        1.36       -0.43      0.88 o 
  -1   4   4      182.72      210.15      2.35 o 
   0   4   4        4.04        5.70      0.59 o 
   1   4   4        1.74        1.75      0.65 o 
   2   4   4       30.88       33.87      1.79 o 
   3   4   4       63.83       58.13      3.22 o 
   4   4   4        0.62        0.21      0.91 o 
  -6   5   4        2.76        1.95      1.22 o 
  -5   5   4       20.68       25.19      1.89 o 
  -4   5   4        3.97        3.22      1.27 o 
  -3   5   4        0.10        0.48      0.70 o 
  -2   5   4       16.89       17.52      1.29 o 
  -1   5   4       32.24       33.30      1.24 o 
   0   5   4        0.37        0.26      0.49 o 
   1   5   4        7.58        8.08      1.58 o 
   2   5   4        0.04       -1.00      0.67 o 
   3   5   4       23.31       23.19      1.84 o 
   4   5   4        4.61        2.96      1.21 o 
  -6   6   4        2.18        1.13      1.26 o 
  -5   6   4        0.23        1.47      0.98 o 
  -4   6   4       20.69       19.25      1.60 o 
  -3   6   4       12.34       12.83      1.75 o 
  -2   6   4       36.36       38.14      1.81 o 
  -1   6   4        3.79        5.29      0.84 o 
   0   6   4       44.99       51.29      2.03 o 
   1   6   4        5.78        5.07      1.07 o 
   2   6   4       12.26       11.99      2.15 o 
   3   6   4        4.09        3.13      1.54 o 
  -5   7   4        5.57        6.20      1.27 o 
  -4   7   4        7.55        5.91      2.35 o 
  -3   7   4        3.92        3.24      0.98 o 
  -2   7   4        0.49        0.26      0.72 o 
  -1   7   4        6.18        7.53      1.06 o 
   0   7   4       22.53       23.80      1.65 o 
   1   7   4       12.58       12.11      1.45 o 
   2   7   4        0.54       -0.03      1.01 o 
   3   7   4        4.36        2.92      1.25 o 
  -5   8   4       15.29       14.70      1.76 o 
  -4   8   4        0.08       -0.58      0.91 o 
  -3   8   4        0.66        0.28      0.84 o 
  -2   8   4        0.07        0.69      0.82 o 
  -1   8   4        0.05       -0.71      1.13 o 
   0   8   4        0.16        0.42      1.33 o 
   1   8   4        3.23        3.49      1.12 o 
   2   8   4        5.97        4.59      1.81 o 
  -5   9   4        0.01        0.85      1.14 o 
  -4   9   4        4.17        5.03      1.26 o 
  -3   9   4        0.09        1.36      1.09 o 
  -2   9   4        9.40       10.58      1.33 o 
  -1   9   4        1.54        2.25      1.42 o 
   0   9   4        3.77        4.77      1.21 o 
   1   9   4        3.29        3.22      1.38 o 
   2   9   4        0.48       -0.12      1.12 o 
  -4  10   4        0.22       -0.69      1.09 o 
  -3  10   4        0.82       -0.25      1.01 o 
  -2  10   4        0.55        1.23      1.47 o 
  -1  10   4        2.34        1.81      1.63 o 
   0  10   4        4.24        2.22      1.81 o 
   1  10   4        0.04        0.81      1.21 o 
  -3  11   4        0.57        1.67      1.85 o 
  -2  11   4        0.42        1.05      1.67 o 
  -1  11   4        3.95        3.83      2.11 o 
   0 -13   5        0.00        0.12      1.42 o 
   1 -13   5        2.05        1.17      1.59 o 
   2 -13   5        0.24        2.11      1.64 o 
  -1 -12   5        0.05        0.02      1.39 o 
   0 -12   5        1.77        3.04      1.51 o 
   1 -12   5        4.07        4.44      1.74 o 
   2 -12   5        0.45        1.64      1.50 o 
  -2 -11   5        2.86        4.19      1.51 o 
  -1 -11   5        0.11       -0.66      1.19 o 
   0 -11   5        1.70        1.84      1.39 o 
   1 -11   5        0.78       -1.05      0.70 o 
   2 -11   5       30.71       29.52      2.87 o 
   3 -11   5        3.20        1.94      1.41 o 
  -3 -10   5        4.99        3.76      1.26 o 
  -2 -10   5        4.26        3.97      1.63 o 
  -1 -10   5        0.07        0.46      1.40 o 
   0 -10   5        2.49        5.19      1.58 o 
   1 -10   5        0.00        0.06      0.68 o 
   2 -10   5        1.43        0.54      0.80 o 
   3 -10   5       69.81       66.76      3.58 o 
  -3  -9   5        0.46        0.52      0.90 o 
  -2  -9   5        0.53        0.50      0.77 o 
  -1  -9   5        5.05        5.95      2.17 o 
   0  -9   5        0.52        0.22      0.51 o 
   1  -9   5        3.68        4.29      0.90 o 
   2  -9   5        8.10        9.16      1.18 o 
   3  -9   5      146.21      133.28      3.38 o 
  -4  -8   5        2.48        1.69      0.98 o 
  -3  -8   5        0.47        0.37      0.85 o 
  -2  -8   5        2.84        2.35      0.87 o 
  -1  -8   5        0.00        0.49      0.70 o 
   0  -8   5        1.48        0.87      0.51 o 
   1  -8   5       37.92       39.96      1.77 o 
   2  -8   5        1.02       -0.10      0.60 o 
   3  -8   5       42.05       35.34      1.82 o 
   4  -8   5      109.29       82.09      3.80 o 
  -4  -7   5        3.24        4.33      1.14 o 
  -3  -7   5        0.64       -0.25      0.68 o 
  -2  -7   5        2.19        1.68      1.79 o 
  -1  -7   5        5.88        7.93      1.10 o 
   0  -7   5       75.17       77.45      1.61 o 
   1  -7   5       72.60       68.78      2.62 o 
   2  -7   5       17.81       20.80      1.91 o 
   3  -7   5       17.56       16.48      1.33 o 
   4  -7   5       19.93       15.74      2.00 o 
  -4  -6   5        0.32        0.46      0.80 o 
  -3  -6   5        0.01       -0.78      1.11 o 
  -2  -6   5       29.42       28.48      1.60 o 
  -1  -6   5       25.47       26.31      1.03 o 
   0  -6   5       54.67       55.74      1.39 o 
   1  -6   5      107.63      122.30      2.08 o 
   2  -6   5       50.10       54.89      1.86 o 
   3  -6   5       22.41       25.11      1.49 o 
   4  -6   5       43.23       36.81      1.84 o 
  -5  -5   5        7.78        7.69      2.06 o 
  -4  -5   5        0.33        0.08      0.76 o 
  -3  -5   5        6.00        6.07      1.01 o 
  -2  -5   5       78.88       77.37      1.62 o 
  -1  -5   5       27.09       28.07      0.99 o 
   0  -5   5        6.18        6.96      0.63 o 
   1  -5   5       83.96       85.89      2.46 o 
   2  -5   5      419.27      416.96      7.47 o 
   3  -5   5       50.67       51.68      3.15 o 
   4  -5   5       11.19       13.17      1.29 o 
   5  -5   5       16.12       19.25      2.42 o 
  -5  -4   5        0.18       -1.05      1.29 o 
  -4  -4   5        6.07        7.52      1.55 o 
  -3  -4   5        5.28        4.35      0.65 o 
  -2  -4   5        2.78        2.45      0.49 o 
  -1  -4   5       52.09       56.26      2.83 o 
   0  -4   5       18.41       18.70      0.67 o 
   1  -4   5       44.60       44.89      1.98 o 
   2  -4   5       54.55       63.69      1.18 o 
   3  -4   5       79.98       84.15      2.34 o 
   4  -4   5       27.20       28.12      3.02 o 
   5  -4   5       15.71       16.47      2.25 o 
  -5  -3   5       14.91       17.29      2.62 o 
  -4  -3   5        0.12       -0.53      0.79 o 
  -3  -3   5        2.18        1.29      0.75 o 
  -2  -3   5       80.92       80.16      1.56 o 
  -1  -3   5       64.95       72.22      1.32 o 
   0  -3   5       72.01       67.37      2.47 o 
   1  -3   5        2.63        3.58      0.59 o 
   2  -3   5       60.95       59.09      1.60 o 
   3  -3   5       77.30       79.67      2.59 o 
   4  -3   5        5.39        6.18      1.00 o 
   5  -3   5        2.60        2.86      1.32 o 
  -5  -2   5        0.33       -1.76      1.17 o 
  -4  -2   5       12.64       13.68      1.88 o 
  -3  -2   5        0.72       -0.46      1.01 o 
  -2  -2   5      124.60      134.15      2.47 o 
  -1  -2   5        3.07        4.50      0.54 o 
   0  -2   5     1032.70     1086.26      7.08 o 
   1  -2   5      665.03      714.19      5.75 o 
   2  -2   5      202.72      201.85      2.27 o 
   3  -2   5       79.12       79.50      1.70 o 
   4  -2   5       33.79       32.69      1.35 o 
   5  -2   5        5.82        5.25      1.55 o 
  -6  -1   5        0.05       -2.08      1.39 o 
  -5  -1   5        1.88        2.92      1.72 o 
  -4  -1   5       47.73       56.27      4.21 o 
  -3  -1   5       55.97       55.87      1.42 o 
  -2  -1   5      108.19      111.41      1.71 o 
  -1  -1   5       50.36       50.13      1.31 o 
   0  -1   5      825.67      814.75      7.65 o 
   1  -1   5      112.98      122.98      1.60 o 
   2  -1   5       19.90       20.63      0.89 o 
   3  -1   5        0.46        0.59      0.61 o 
   4  -1   5       14.19       14.79      1.70 o 
   5  -1   5        0.85        1.41      1.13 o 
  -6   0   5        1.80        0.57      1.80 o 
  -5   0   5        1.48        1.69      1.05 o 
  -4   0   5        6.41        6.26      2.08 o 
  -3   0   5       30.44       33.88      1.56 o 
  -2   0   5      201.47      195.06      2.45 o 
  -1   0   5        0.01        0.09      0.29 o 
   0   0   5       95.74       95.69      1.41 o 
   1   0   5      567.49      620.63      4.98 o 
   2   0   5       98.48      102.37      1.76 o 
   3   0   5        0.14       -0.06      0.47 o 
   4   0   5       15.36       11.81      1.30 o 
   5   0   5        2.62        2.34      1.03 o 
  -6   1   5        0.00        2.71      2.00 o 
  -5   1   5        1.52        2.37      2.43 o 
  -4   1   5        0.63        0.50      0.90 o 
  -3   1   5        6.99        8.20      0.98 o 
  -2   1   5       10.60       11.71      0.63 o 
  -1   1   5        0.35       -0.03      0.32 o 
   0   1   5       14.25       15.23      1.26 o 
   1   1   5      272.27      285.43      2.78 o 
   2   1   5       63.82       69.09      1.52 o 
   3   1   5        8.18        8.14      1.05 o 
   4   1   5       16.19       16.40      1.49 o 
   5   1   5       11.47        9.90      1.47 o 
  -6   2   5        5.53        4.81      1.45 o 
  -5   2   5        0.00       -0.06      1.15 o 
  -4   2   5       42.91       41.97      2.00 o 
  -3   2   5       46.07       43.57      1.78 o 
  -2   2   5       37.46       44.79      1.65 o 
  -1   2   5       18.54       18.88      1.08 o 
   0   2   5       30.64       30.75      0.99 o 
   1   2   5       51.52       57.57      2.34 o 
   2   2   5       74.86       64.04      2.09 o 
   3   2   5        0.04       -0.87      0.62 o 
   4   2   5        2.02        2.31      0.92 o 
   5   2   5        0.02       -0.81      0.90 o 
  -6   3   5        0.21        0.06      1.11 o 
  -5   3   5        0.30       -0.21      0.87 o 
  -4   3   5        2.78        2.53      0.93 o 
  -3   3   5       59.97       60.82      2.13 o 
  -2   3   5       60.37       57.25      1.88 o 
  -1   3   5       21.90       18.09      0.95 o 
   0   3   5       28.87       27.56      1.02 o 
   1   3   5       10.24       10.79      0.90 o 
   2   3   5       71.47       79.65      2.45 o 
   3   3   5        0.81        0.95      0.86 o 
   4   3   5        0.64       -0.44      0.80 o 
  -6   4   5        0.22       -0.11      1.32 o 
  -5   4   5        3.01        2.16      1.18 o 
  -4   4   5        1.97        0.73      0.83 o 
  -3   4   5       19.40       16.40      1.33 o 
  -2   4   5        0.49        1.66      1.05 o 
  -1   4   5       54.66       51.86      1.31 o 
   0   4   5       42.02       44.23      2.08 o 
   1   4   5        0.00        0.45      1.05 o 
   2   4   5        0.15        0.86      1.11 o 
   3   4   5       17.77       16.48      2.13 o 
   4   4   5        0.01       -0.08      0.99 o 
  -6   5   5        0.09        0.11      1.17 o 
  -5   5   5        2.27        1.86      1.12 o 
  -4   5   5       37.65       35.10      2.48 o 
  -3   5   5        2.28        4.85      1.89 o 
  -2   5   5        0.44       -0.95      0.67 o 
  -1   5   5        2.32        1.97      0.54 o 
   0   5   5        0.05       -0.45      0.44 o 
   1   5   5        0.91       -0.41      0.74 o 
   2   5   5        1.46        0.81      0.83 o 
   3   5   5        3.46        3.21      1.18 o 
   4   5   5        0.29       -0.55      1.02 o 
  -5   6   5        0.82        1.05      1.01 o 
  -4   6   5       20.13       17.31      1.62 o 
  -3   6   5        0.45        0.92      1.39 o 
  -2   6   5       42.70       35.17      1.86 o 
  -1   6   5        1.28        1.64      0.82 o 
   0   6   5        0.16        0.12      1.49 o 
   1   6   5        0.22        1.60      0.93 o 
   2   6   5       14.60       16.78      1.99 o 
   3   6   5        0.04       -0.09      1.13 o 
  -5   7   5        0.44        1.77      1.06 o 
  -4   7   5        0.91        0.80      0.90 o 
  -3   7   5       22.37       17.69      1.57 o 
  -2   7   5        0.24       -0.08      0.98 o 
  -1   7   5       19.57       21.64      1.85 o 
   0   7   5        0.01       -0.33      1.30 o 
   1   7   5        1.25        1.44      1.32 o 
   2   7   5        0.04        0.28      1.21 o 
   3   7   5        0.18        1.06      1.22 o 
  -5   8   5        3.73        3.40      1.32 o 
  -4   8   5        4.39        1.70      1.05 o 
  -3   8   5       11.92       10.41      1.44 o 
  -2   8   5        0.41        0.19      0.85 o 
  -1   8   5        1.23        0.77      1.46 o 
   0   8   5        1.42        1.40      0.94 o 
   1   8   5        1.00        1.89      1.05 o 
   2   8   5        0.06       -0.51      1.33 o 
  -4   9   5        1.38        2.33      1.20 o 
  -3   9   5        4.35        2.93      1.16 o 
  -2   9   5       46.30       48.28      3.21 o 
  -1   9   5        6.33        6.74      2.14 o 
   0   9   5        0.60        1.94      1.68 o 
   1   9   5        1.65        2.57      1.23 o 
  -3  10   5        6.02        6.53      1.48 o 
  -2  10   5       11.08       13.90      2.65 o 
  -1  10   5       10.48       11.04      2.42 o 
   0  10   5        3.30        5.16      2.27 o 
   0 -13   6        2.25        2.72      1.75 o 
   1 -13   6       17.65       20.51      2.91 o 
   2 -13   6        0.80        0.56      1.50 o 
  -1 -12   6        0.15       -0.71      1.23 o 
   0 -12   6        1.97        1.51      1.58 o 
   1 -12   6        3.08        2.98      1.60 o 
   2 -12   6       37.21       36.56      3.36 o 
  -2 -11   6        0.88       -1.13      1.34 o 
  -1 -11   6        0.02       -0.27      1.30 o 
   0 -11   6        0.04        0.00      1.20 o 
   1 -11   6        3.46        2.63      1.98 o 
   2 -11   6       35.10       41.60      2.23 o 
   3 -11   6        4.87        2.98      1.61 o 
  -3 -10   6        0.22       -0.15      1.20 o 
  -2 -10   6        0.12        0.41      1.43 o 
  -1 -10   6       10.41        9.54      2.01 o 
   0 -10   6        8.82       10.33      1.97 o 
   1 -10   6        0.01        0.25      1.13 o 
   2 -10   6       16.49       13.84      1.46 o 
   3 -10   6       49.14       43.75      2.24 o 
  -3  -9   6        0.00       -0.04      0.83 o 
  -2  -9   6        5.50        4.52      1.15 o 
  -1  -9   6       14.00       10.79      1.89 o 
   0  -9   6       34.86       40.77      1.81 o 
   1  -9   6        7.20        7.47      1.34 o 
   2  -9   6        1.38        1.21      0.82 o 
   3  -9   6        3.30        1.47      1.35 o 
   4  -9   6       15.86       10.29      2.04 o 
  -4  -8   6        1.99        2.74      1.07 o 
  -3  -8   6        5.15        4.07      1.08 o 
  -2  -8   6        0.03       -0.90      0.60 o 
  -1  -8   6        2.04        4.13      0.96 o 
   0  -8   6       12.14       11.68      1.09 o 
   1  -8   6       13.64       17.67      1.32 o 
   2  -8   6        3.87        3.65      0.93 o 
   3  -8   6        1.97        1.63      0.79 o 
   4  -8   6       21.61       26.10      1.82 o 
  -4  -7   6        1.09        0.48      0.93 o 
  -3  -7   6        8.79        8.05      1.19 o 
  -2  -7   6        6.79        5.48      1.55 o 
  -1  -7   6        3.25        3.55      0.58 o 
   0  -7   6       24.42       25.16      1.39 o 
   1  -7   6       43.79       45.66      2.35 o 
   2  -7   6      112.69      111.11      4.22 o 
   3  -7   6        1.00        0.23      0.88 o 
   4  -7   6       29.41       27.41      3.23 o 
  -4  -6   6        1.49        0.30      0.83 o 
  -3  -6   6        0.00        0.99      0.77 o 
  -2  -6   6       43.41       50.58      1.47 o 
  -1  -6   6       67.45       71.92      1.60 o 
   0  -6   6       45.39       43.07      1.61 o 
   1  -6   6       30.33       29.41      1.64 o 
   2  -6   6       22.72       22.53      1.39 o 
   3  -6   6        6.70        6.51      1.00 o 
   4  -6   6       20.42       20.23      1.59 o 
   5  -6   6        1.88        1.62      1.49 o 
  -5  -5   6        3.97        3.87      1.74 o 
  -4  -5   6        0.07        0.84      0.79 o 
  -3  -5   6        0.18       -0.23      0.65 o 
  -2  -5   6        8.23        7.79      0.77 o 
  -1  -5   6       14.06       15.40      0.87 o 
   0  -5   6        0.96        2.36      0.42 o 
   1  -5   6      284.82      272.15      4.38 o 
   2  -5   6       11.59       13.51      1.10 o 
   3  -5   6        0.09        0.56      0.64 o 
   4  -5   6        1.41        3.91      1.01 o 
   5  -5   6        0.84        1.37      1.37 o 
  -4  -4   6        0.05       -1.04      0.70 o 
  -3  -4   6        0.00       -0.16      0.58 o 
  -2  -4   6       73.19       78.00      1.65 o 
  -1  -4   6      399.26      392.85      3.33 o 
   0  -4   6       24.17       25.74      0.81 o 
   1  -4   6      505.92      492.00      7.85 o 
   2  -4   6      112.91      115.47      2.61 o 
   3  -4   6       32.03       32.78      2.65 o 
   4  -4   6      103.27      111.41      3.06 o 
   5  -4   6        0.01        0.24      1.09 o 
  -5  -3   6        0.38       -0.04      1.45 o 
  -4  -3   6        1.73        0.99      1.31 o 
  -3  -3   6        8.51       11.84      0.88 o 
  -2  -3   6        3.44        3.83      0.57 o 
  -1  -3   6       89.38      109.44      1.69 o 
   0  -3   6      291.31      329.42      3.87 o 
   1  -3   6       15.07       17.22      1.08 o 
   2  -3   6       77.52       69.52      2.08 o 
   3  -3   6        0.11        0.06      0.56 o 
   4  -3   6        7.80        9.91      1.83 o 
   5  -3   6        1.60        2.22      1.25 o 
  -5  -2   6        1.63       -0.97      1.47 o 
  -4  -2   6        4.87        3.26      1.02 o 
  -3  -2   6        6.64        5.54      0.94 o 
  -2  -2   6       15.12       14.08      0.79 o 
  -1  -2   6       94.30      110.59      1.66 o 
   0  -2   6       11.16        8.32      0.66 o 
   1  -2   6        8.50       15.27      1.01 o 
   2  -2   6       18.01       17.06      0.96 o 
   3  -2   6       10.30       10.05      1.10 o 
   4  -2   6        4.99        4.84      0.98 o 
   5  -2   6        6.95        4.66      1.49 o 
  -5  -1   6        0.27        1.27      1.54 o 
  -4  -1   6        5.58        5.75      1.14 o 
  -3  -1   6        6.77        7.37      0.96 o 
  -2  -1   6        2.31        2.93      0.81 o 
  -1  -1   6      142.31      139.72      1.87 o 
   0  -1   6     1655.73     1757.36      7.94 o 
   1  -1   6       17.50       24.98      1.00 o 
   2  -1   6        1.87        1.61      0.48 o 
   3  -1   6      169.08      167.64      2.71 o 
   4  -1   6       32.88       34.13      2.75 o 
   5  -1   6        0.09        0.52      1.23 o 
  -6   0   6        0.18        0.26      1.97 o 
  -5   0   6        5.79        7.20      1.34 o 
  -4   0   6        2.65        4.10      1.05 o 
  -3   0   6       18.70       22.65      1.40 o 
  -2   0   6        8.45        7.48      0.61 o 
  -1   0   6       13.94       15.63      0.75 o 
   0   0   6       79.46       84.22      1.46 o 
   1   0   6       77.71       86.69      1.57 o 
   2   0   6       85.38       76.31      1.65 o 
   3   0   6        7.69        8.95      1.53 o 
   4   0   6       18.30       21.22      2.48 o 
   5   0   6       15.06       15.16      2.47 o 
  -6   1   6        0.03       -2.55      1.70 o 
  -5   1   6        0.39        1.38      1.07 o 
  -4   1   6        0.22        0.66      0.82 o 
  -3   1   6        0.77        0.62      1.33 o 
  -2   1   6        2.44        3.12      0.87 o 
  -1   1   6      199.69      191.08      2.25 o 
   0   1   6       77.43       86.91      1.70 o 
   1   1   6      348.21      363.72      3.39 o 
   2   1   6       21.76       20.71      1.47 o 
   3   1   6        7.82        7.65      1.81 o 
   4   1   6        1.75        2.37      1.23 o 
   5   1   6        0.11       -0.81      1.22 o 
  -6   2   6        1.10        0.40      1.26 o 
  -5   2   6        0.02       -0.46      1.04 o 
  -4   2   6       19.15       18.82      2.05 o 
  -3   2   6        9.93       10.93      1.15 o 
  -2   2   6       18.89       25.88      1.44 o 
  -1   2   6       33.96       35.08      1.10 o 
   0   2   6       21.40       24.26      1.46 o 
   1   2   6       41.12       41.65      1.29 o 
   2   2   6      363.88      361.32      4.98 o 
   3   2   6        3.53        6.23      1.12 o 
   4   2   6        0.02       -0.31      0.83 o 
  -6   3   6        0.69        1.04      1.27 o 
  -5   3   6       23.16       22.91      1.88 o 
  -4   3   6        3.48        6.32      2.88 o 
  -3   3   6        4.83        4.63      0.99 o 
  -2   3   6        1.95        0.82      1.09 o 
  -1   3   6      164.84      157.72      2.24 o 
   0   3   6       17.67       18.21      0.95 o 
   1   3   6       35.25       33.32      1.38 o 
   2   3   6        2.48        1.19      1.84 o 
   3   3   6        0.00       -1.18      0.79 o 
   4   3   6        0.71       -0.19      0.92 o 
  -5   4   6        5.34        4.01      1.28 o 
  -4   4   6        0.12       -0.51      0.84 o 
  -3   4   6        7.82        8.77      1.20 o 
  -2   4   6       23.44       24.70      2.60 o 
  -1   4   6        4.42        3.81      0.60 o 
   0   4   6        1.92        3.21      0.64 o 
   1   4   6       16.99       18.12      1.48 o 
   2   4   6        6.16        3.69      1.04 o 
   3   4   6       14.49       16.29      1.85 o 
   4   4   6        0.69        0.33      1.09 o 
  -5   5   6        1.37        1.84      1.09 o 
  -4   5   6       54.98       46.38      2.82 o 
  -3   5   6       21.69       20.07      1.59 o 
  -2   5   6        0.11        0.37      1.66 o 
  -1   5   6        0.03        0.01      0.74 o 
   0   5   6       17.70       15.88      1.23 o 
   1   5   6       13.33       13.24      1.43 o 
   2   5   6        0.09        0.03      1.58 o 
   3   5   6        0.12        0.06      0.96 o 
  -5   6   6       14.34       12.11      1.63 o 
  -4   6   6       13.01       11.75      1.70 o 
  -3   6   6       62.50       50.97      3.16 o 
  -2   6   6       30.11       25.67      1.74 o 
  -1   6   6       42.19       46.03      2.06 o 
   0   6   6       29.02       31.22      2.31 o 
   1   6   6        3.55        3.25      1.01 o 
   2   6   6        9.21        5.97      1.33 o 
   3   6   6        1.13        0.50      2.02 o 
  -5   7   6        0.34        0.07      1.56 o 
  -4   7   6        0.11       -1.03      0.88 o 
  -3   7   6      159.78      153.93      3.91 o 
  -2   7   6        1.01        1.63      1.81 o 
  -1   7   6        5.68        5.16      1.19 o 
   0   7   6        0.49        0.81      0.91 o 
   1   7   6        4.65        4.27      1.25 o 
   2   7   6        6.57        7.22      1.65 o 
  -4   8   6        3.59        3.32      2.56 o 
  -3   8   6        2.19        1.26      1.05 o 
  -2   8   6       89.08       80.12      3.57 o 
  -1   8   6        3.92        5.73      2.05 o 
   0   8   6        2.95        1.58      1.72 o 
   1   8   6       21.16       21.93      2.00 o 
  -4   9   6        3.24        1.89      1.26 o 
  -3   9   6        0.88        0.70      1.06 o 
  -2   9   6        2.53        2.02      1.85 o 
  -1   9   6        4.42        5.54      2.09 o 
   0   9   6        0.28        1.60      1.91 o 
   1   9   6        4.13        6.00      3.47 o 
  -2  10   6        7.62        6.03      2.22 o 
  -1  10   6       17.31       17.45      3.06 o 
   1 -13   7        1.88        1.04      1.63 o 
   2 -13   7       15.20       10.87      2.47 o 
  -1 -12   7        4.60        6.34      2.06 o 
   0 -12   7        0.37       -0.03      1.24 o 
   1 -12   7       10.93        9.27      2.23 o 
   2 -12   7        0.30       -0.45      0.91 o 
   3 -12   7        9.37        9.71      2.28 o 
  -2 -11   7        0.00        2.62      1.70 o 
  -1 -11   7        7.50        9.24      2.23 o 
   0 -11   7        2.21        4.22      1.88 o 
   1 -11   7        2.94        2.52      1.05 o 
   2 -11   7       55.33       58.36      2.59 o 
   3 -11   7        2.46        0.60      2.37 o 
  -2 -10   7        0.65        3.39      1.64 o 
  -1 -10   7        0.04       -0.55      1.03 o 
   0 -10   7        2.24        2.53      0.96 o 
   1 -10   7        0.68        0.12      1.03 o 
   2 -10   7        1.25        1.36      0.94 o 
   3 -10   7        0.68        0.93      1.14 o 
   4 -10   7        0.18        0.13      0.94 o 
  -3  -9   7        0.01       -0.99      0.81 o 
  -2  -9   7       13.46       11.68      2.14 o 
  -1  -9   7        1.91        3.19      1.50 o 
   0  -9   7       39.95       40.08      1.87 o 
   1  -9   7       12.61       13.22      1.35 o 
   2  -9   7        5.86        5.66      2.72 o 
   3  -9   7       19.60       18.05      1.60 o 
   4  -9   7        0.03       -0.28      1.12 o 
  -3  -8   7       13.25       10.05      2.85 o 
  -2  -8   7        2.40        2.94      1.39 o 
  -1  -8   7       10.81        9.74      1.06 o 
   0  -8   7        4.20        3.07      0.80 o 
   1  -8   7       75.87       77.10      2.46 o 
   2  -8   7        0.00       -0.90      0.60 o 
   3  -8   7        0.33        0.12      0.73 o 
   4  -8   7        0.54        0.67      0.88 o 
  -4  -7   7        0.18        1.00      0.96 o 
  -3  -7   7       14.25       14.02      2.94 o 
  -2  -7   7       36.73       32.18      1.76 o 
  -1  -7   7        0.02       -0.35      0.59 o 
   0  -7   7        2.51        1.88      0.71 o 
   1  -7   7       66.68       63.80      2.33 o 
   2  -7   7       60.67       62.68      4.73 o 
   3  -7   7        0.15        0.23      0.70 o 
   4  -7   7       12.25       11.51      2.77 o 
   5  -7   7       15.73       15.08      2.53 o 
  -4  -6   7        0.00        0.04      0.78 o 
  -3  -6   7       47.11       47.03      4.95 o 
  -2  -6   7        3.62        3.49      0.67 o 
  -1  -6   7        1.92        1.49      0.69 o 
   0  -6   7      103.72       94.75      2.46 o 
   1  -6   7        0.65        0.86      0.57 o 
   2  -6   7      198.29      193.04      3.69 o 
   3  -6   7       13.82       12.61      2.96 o 
   4  -6   7       15.78       12.62      2.14 o 
   5  -6   7        9.99        7.85      2.14 o 
  -5  -5   7        0.00        0.24      1.42 o 
  -4  -5   7        0.06        0.39      0.81 o 
  -3  -5   7        8.52        7.61      1.52 o 
  -2  -5   7      124.16      119.40      2.68 o 
  -1  -5   7       38.95       36.52      1.34 o 
   0  -5   7       16.04       14.86      1.49 o 
   1  -5   7       11.34       13.36      1.09 o 
   2  -5   7       95.08       88.41      2.48 o 
   3  -5   7       29.36       31.08      1.78 o 
   4  -5   7       20.26       24.34      1.76 o 
   5  -5   7        3.71        1.96      1.45 o 
  -5  -4   7        0.78        2.93      2.02 o 
  -4  -4   7        5.98        6.82      1.82 o 
  -3  -4   7        6.06        3.67      0.71 o 
  -2  -4   7        0.10        0.26      0.47 o 
  -1  -4   7       56.87       61.85      1.74 o 
   0  -4   7        1.31        1.32      0.59 o 
   1  -4   7        7.28        7.28      0.89 o 
   2  -4   7      146.45      145.23      4.94 o 
   3  -4   7      390.69      388.96      5.45 o 
   4  -4   7      151.30      164.86      3.86 o 
   5  -4   7        2.24        3.98      1.68 o 
  -5  -3   7        0.01        3.65      1.84 o 
  -4  -3   7        5.91        5.56      1.15 o 
  -3  -3   7        0.65        1.33      0.61 o 
  -2  -3   7       15.93       20.14      1.00 o 
  -1  -3   7      623.33      627.67      4.48 o 
   0  -3   7        4.21        3.60      0.38 o 
   1  -3   7       44.93       51.74      1.77 o 
   2  -3   7        2.62        1.74      0.68 o 
   3  -3   7       15.59       16.88      1.37 o 
   4  -3   7       56.40       54.59      2.28 o 
  -5  -2   7        0.01        2.59      1.83 o 
  -4  -2   7        4.93        3.86      2.00 o 
  -3  -2   7        0.23        0.77      0.55 o 
  -2  -2   7        0.02       -0.51      0.43 o 
  -1  -2   7        1.76        2.77      0.48 o 
   0  -2   7       82.31       88.51      2.53 o 
   1  -2   7       24.04       25.70      1.33 o 
   2  -2   7       13.89       13.24      1.11 o 
   3  -2   7      563.87      578.49      6.59 o 
   4  -2   7       83.48       80.74      4.17 o 
   5  -2   7        8.75        5.54      1.96 o 
  -5  -1   7        2.52        1.98      1.19 o 
  -4  -1   7        1.31        0.51      0.98 o 
  -3  -1   7       12.42       12.61      1.20 o 
  -2  -1   7        4.84        3.70      0.59 o 
  -1  -1   7        1.00        1.59      0.55 o 
   0  -1   7      123.44      130.26      1.86 o 
   1  -1   7       37.67       34.88      1.07 o 
   2  -1   7      120.80      118.01      2.70 o 
   3  -1   7       34.94       38.29      4.22 o 
   4  -1   7      114.76      118.94      5.00 o 
   5  -1   7       22.12       14.61      2.46 o 
  -5   0   7        0.81        0.03      1.09 o 
  -4   0   7        0.15       -0.07      0.87 o 
  -3   0   7       12.31       11.71      1.21 o 
  -2   0   7       18.74       17.76      0.92 o 
  -1   0   7       33.07       30.32      1.05 o 
   0   0   7       20.55       22.37      0.93 o 
   1   0   7      156.96      167.74      2.34 o 
   2   0   7      114.79      113.18      2.09 o 
   3   0   7       43.61       41.82      2.92 o 
   4   0   7       28.04       25.17      2.81 o 
   5   0   7        3.67        6.06      1.92 o 
  -5   1   7        6.81        5.59      1.91 o 
  -4   1   7        1.36        1.90      0.96 o 
  -3   1   7        1.06        0.70      1.96 o 
  -2   1   7       15.28       14.06      1.18 o 
  -1   1   7      203.17      203.89      2.54 o 
   0   1   7        0.10        0.25      0.43 o 
   1   1   7        0.00       -0.12      0.46 o 
   2   1   7       91.66       95.07      2.02 o 
   3   1   7        2.06        1.56      0.84 o 
   4   1   7        1.93        1.89      1.47 o 
  -5   2   7       11.15       12.29      2.52 o 
  -4   2   7        7.35        7.60      1.28 o 
  -3   2   7       22.50       20.08      1.52 o 
  -2   2   7       40.84       41.94      1.84 o 
  -1   2   7       74.74       69.11      1.61 o 
   0   2   7       42.27       46.82      1.39 o 
   1   2   7      105.68       99.28      1.98 o 
   2   2   7        0.28        1.57      0.98 o 
   3   2   7        0.07       -0.21      0.89 o 
   4   2   7        2.44        3.65      1.78 o 
  -5   3   7       52.49       49.71      2.56 o 
  -4   3   7        0.12       -0.60      0.83 o 
  -3   3   7       10.61       10.55      1.27 o 
  -2   3   7      121.60      127.56      2.99 o 
  -1   3   7       22.03       23.23      1.90 o 
   0   3   7        6.99        7.58      0.80 o 
   1   3   7        1.15        1.05      0.62 o 
   2   3   7       23.90       24.19      1.99 o 
   3   3   7        0.49       -0.03      0.90 o 
   4   3   7        1.26        0.95      1.56 o 
  -5   4   7        1.59        1.40      1.19 o 
  -4   4   7      109.32      104.31      4.74 o 
  -3   4   7        0.00       -0.71      0.76 o 
  -2   4   7      191.52      191.74      3.82 o 
  -1   4   7      225.34      223.09      3.88 o 
   0   4   7       16.04       18.13      1.11 o 
   1   4   7      173.35      179.97      3.83 o 
   2   4   7        0.01        0.84      0.94 o 
   3   4   7        0.01        0.38      0.94 o 
  -5   5   7        1.81        0.67      1.22 o 
  -4   5   7       18.38       15.05      2.05 o 
  -3   5   7       28.50       25.12      1.81 o 
  -2   5   7        2.43        2.50      0.97 o 
  -1   5   7       32.50       32.10      3.98 o 
   0   5   7       42.59       41.70      1.99 o 
   1   5   7       39.09       47.22      2.29 o 
   2   5   7        1.72        1.68      1.11 o 
   3   5   7        1.45        1.06      1.16 o 
  -5   6   7        4.28        1.24      1.25 o 
  -4   6   7       15.96       13.59      2.49 o 
  -3   6   7       17.92       15.34      1.65 o 
  -2   6   7        5.08        3.69      1.09 o 
  -1   6   7       17.58       19.80      1.58 o 
   0   6   7       79.07       81.62      2.79 o 
   1   6   7        0.62        1.08      1.04 o 
   2   6   7        0.53       -0.66      0.96 o 
  -4   7   7       10.22        8.84      1.50 o 
  -3   7   7       17.33       16.95      1.74 o 
  -2   7   7        1.06       -0.57      1.29 o 
  -1   7   7        0.81        0.67      1.62 o 
   0   7   7       27.33       23.79      2.88 o 
   1   7   7       89.62       97.20      4.75 o 
   2   7   7        6.93        6.32      2.08 o 
  -4   8   7        4.11        2.15      1.34 o 
  -3   8   7        0.94        2.68      1.22 o 
  -2   8   7        0.95        1.56      1.15 o 
  -1   8   7        6.77        6.24      2.25 o 
   0   8   7        0.30        3.32      2.06 o 
   1   8   7        0.14       -0.67      1.15 o 
  -3   9   7        6.65        1.67      2.87 o 
  -2   9   7        7.41        5.32      2.33 o 
  -1   9   7        1.69        0.72      1.78 o 
   0   9   7        0.30        1.24      1.91 o 
   0 -12   8        0.28        0.43      1.52 o 
   1 -12   8        0.28        1.56      2.02 o 
   2 -12   8       11.40       13.65      2.08 o 
   3 -12   8        4.59        6.68      1.51 o 
  -1 -11   8       21.34       17.32      2.66 o 
   0 -11   8        8.59        9.96      2.28 o 
   1 -11   8       17.59       15.25      1.62 o 
   2 -11   8        0.05        0.38      0.96 o 
   3 -11   8        0.00       -0.20      0.98 o 
  -2 -10   8        1.00        2.95      1.64 o 
  -1 -10   8        2.47       -0.46      1.11 o 
   0 -10   8       12.34       14.74      1.50 o 
   1 -10   8        7.72        7.92      1.51 o 
   2 -10   8       11.57        6.67      1.32 o 
   3 -10   8        0.72        0.93      1.15 o 
   4 -10   8        9.27        8.72      1.49 o 
  -3  -9   8        0.36       -0.23      1.34 o 
  -2  -9   8        5.62        4.28      1.57 o 
  -1  -9   8        3.41        3.51      1.57 o 
   0  -9   8       41.21       44.18      2.02 o 
   1  -9   8      151.59      158.09      3.68 o 
   2  -9   8        0.29        0.06      0.74 o 
   3  -9   8        0.01       -0.57      0.75 o 
   4  -9   8        0.95        0.24      0.90 o 
  -3  -8   8        6.29        3.96      1.45 o 
  -2  -8   8        4.35        2.73      1.38 o 
  -1  -8   8        0.03       -0.52      0.66 o 
   0  -8   8        4.20        2.42      0.90 o 
   1  -8   8      171.84      174.18      3.75 o 
   2  -8   8       64.17       72.03      2.58 o 
   3  -8   8        0.27       -0.09      0.72 o 
   4  -8   8        0.00        1.64      0.97 o 
  -4  -7   8        2.00        1.26      0.99 o 
  -3  -7   8        2.30        2.17      0.93 o 
  -2  -7   8        9.20        7.30      1.64 o 
  -1  -7   8        3.10        4.48      0.87 o 
   0  -7   8       38.49       39.12      1.79 o 
   1  -7   8       12.65       13.88      1.32 o 
   2  -7   8        1.28        1.57      0.82 o 
   3  -7   8        1.23        1.64      0.86 o 
   4  -7   8        5.46        9.26      2.90 o 
   5  -7   8        0.09        0.48      1.00 o 
  -4  -6   8        0.43        0.43      0.86 o 
  -3  -6   8       10.80        9.09      1.23 o 
  -2  -6   8       31.25       32.48      1.67 o 
  -1  -6   8       26.55       26.24      1.51 o 
   0  -6   8      114.88      108.84      2.75 o 
   1  -6   8      422.72      405.91      5.35 o 
   2  -6   8      150.78      160.06      3.54 o 
   3  -6   8       71.25       74.50      2.63 o 
   4  -6   8        0.34        0.16      0.83 o 
   5  -6   8        1.11        0.59      0.95 o 
  -3  -5   8        5.07        4.80      1.30 o 
  -2  -5   8       23.71       26.58      1.21 o 
  -1  -5   8      153.82      151.39      3.12 o 
   0  -5   8       23.97       26.26      1.60 o 
   1  -5   8        0.50        1.10      0.63 o 
   2  -5   8      300.77      297.33      4.68 o 
   3  -5   8       32.80       33.52      2.97 o 
   4  -5   8       15.72       15.18      1.53 o 
   5  -5   8        0.40        0.07      0.93 o 
  -5  -4   8        3.03        4.34      2.15 o 
  -4  -4   8        1.75        1.36      1.47 o 
  -3  -4   8        0.03        0.14      1.25 o 
  -2  -4   8       13.43       13.40      0.93 o 
  -1  -4   8        9.92       11.38      1.09 o 
   0  -4   8      169.57      168.22      5.48 o 
   1  -4   8        0.00        0.01      0.58 o 
   2  -4   8      352.33      349.02      5.01 o 
   3  -4   8       21.26       22.02      1.69 o 
   4  -4   8        8.81        8.74      1.29 o 
   5  -4   8        0.06        2.38      1.70 o 
  -5  -3   8        0.04       -2.04      1.36 o 
  -4  -3   8        0.96        1.31      1.00 o 
  -3  -3   8        7.09        6.70      0.85 o 
  -2  -3   8       10.65       11.93      1.05 o 
  -1  -3   8       47.98       41.73      1.25 o 
   0  -3   8       34.06       39.75      1.67 o 
   1  -3   8       11.63       15.42      1.20 o 
   2  -3   8       25.32       23.81      1.48 o 
   3  -3   8      408.41      418.18      5.84 o 
   4  -3   8        1.92        1.61      0.89 o 
   5  -3   8        0.61        0.51      1.40 o 
  -5  -2   8        1.20       -2.33      1.55 o 
  -4  -2   8        5.23        7.63      2.75 o 
  -3  -2   8       31.99       39.18      1.87 o 
  -2  -2   8        3.01        2.81      0.61 o 
  -1  -2   8       20.09       19.32      0.95 o 
   0  -2   8       94.27       95.15      2.36 o 
   1  -2   8       75.55       74.90      2.21 o 
   2  -2   8        2.79        2.68      0.78 o 
   3  -2   8       21.00       22.30      1.57 o 
   4  -2   8       18.79       23.15      2.78 o 
   5  -2   8        0.01        0.59      1.32 o 
  -5  -1   8       10.06       10.33      2.32 o 
  -4  -1   8        9.73       11.87      2.10 o 
  -3  -1   8       52.35       52.53      2.13 o 
  -2  -1   8       15.91       16.61      0.96 o 
  -1  -1   8        2.15        2.43      0.57 o 
   0  -1   8        1.57        0.48      0.47 o 
   1  -1   8        0.83        0.65      0.63 o 
   2  -1   8       45.42       44.87      3.33 o 
   3  -1   8        4.03        4.10      0.90 o 
   4  -1   8      104.14      117.07      5.21 o 
  -5   0   8        0.00        1.14      1.16 o 
  -4   0   8       14.84       17.11      2.36 o 
  -3   0   8      121.14      118.75      4.15 o 
  -2   0   8        3.66        4.46      0.87 o 
  -1   0   8       17.27       16.20      1.05 o 
   0   0   8        8.52        7.30      0.77 o 
   1   0   8       25.04       22.37      1.18 o 
   2   0   8       21.18       22.16      1.48 o 
   3   0   8       19.02       24.35      2.68 o 
   4   0   8        5.34        8.33      2.06 o 
  -5   1   8        9.85       11.70      3.16 o 
  -4   1   8        0.38        2.01      1.02 o 
  -3   1   8       13.04       13.94      1.40 o 
  -2   1   8      348.83      352.60      9.07 o 
  -1   1   8      201.73      199.68      3.72 o 
   0   1   8        0.89        0.44      0.51 o 
   1   1   8        3.50        3.36      0.66 o 
   2   1   8       63.18       64.02      3.56 o 
   3   1   8        5.42        4.23      1.70 o 
   4   1   8        1.50        1.31      1.39 o 
  -5   2   8       10.63       12.50      1.73 o 
  -4   2   8        0.67        0.33      0.96 o 
  -3   2   8       53.76       56.05      3.07 o 
  -2   2   8      217.47      210.20      3.89 o 
  -1   2   8       60.79       59.92      1.62 o 
   0   2   8        1.84        2.57      0.80 o 
   1   2   8       47.21       43.21      1.65 o 
   2   2   8        7.45       10.77      1.69 o 
   3   2   8        5.55        8.40      2.18 o 
   4   2   8        7.91        9.00      2.27 o 
  -5   3   8        4.77        4.85      1.45 o 
  -4   3   8        7.57        6.78      1.35 o 
  -3   3   8        1.06        0.82      0.89 o 
  -2   3   8       13.30       15.51      1.44 o 
  -1   3   8      647.91      668.38      6.96 o 
   0   3   8      141.36      141.72      2.53 o 
   1   3   8       27.17       31.86      1.88 o 
   2   3   8        1.06        0.05      0.97 o 
   3   3   8        0.01        1.02      1.50 o 
  -5   4   8        0.88        0.12      1.16 o 
  -4   4   8        0.35       -0.28      1.05 o 
  -3   4   8        0.27       -0.14      0.92 o 
  -2   4   8        1.05        2.48      1.31 o 
  -1   4   8        7.21        7.80      1.17 o 
   0   4   8      298.84      315.03      3.89 o 
   1   4   8       82.64       85.95      2.89 o 
   2   4   8        4.11        4.17      1.22 o 
   3   4   8        0.17        1.40      1.15 o 
  -5   5   8        5.75        0.67      1.30 o 
  -4   5   8       18.19       16.55      1.75 o 
  -3   5   8        0.51        1.85      1.09 o 
  -2   5   8       14.08       15.29      1.54 o 
  -1   5   8       16.56       13.47      1.43 o 
   0   5   8      318.11      324.72      5.28 o 
   1   5   8        7.83        8.77      1.40 o 
   2   5   8        0.45        0.99      1.09 o 
  -4   6   8        0.94        1.83      1.41 o 
  -3   6   8        1.48        1.25      1.13 o 
  -2   6   8        4.15        4.65      1.23 o 
  -1   6   8        0.02        2.24      1.00 o 
   0   6   8      129.30      142.12      5.69 o 
   1   6   8       96.33       92.12      4.54 o 
   2   6   8        2.97        2.95      1.34 o 
  -4   7   8        0.53        1.07      1.20 o 
  -3   7   8        3.62        4.56      1.37 o 
  -2   7   8        2.28        2.37      1.23 o 
  -1   7   8       28.21       30.35      3.24 o 
   0   7   8       18.99       12.84      2.68 o 
   1   7   8        0.09        0.47      2.31 o 
  -3   8   8        0.80        0.88      1.23 o 
  -2   8   8        0.20        3.03      2.03 o 
  -1   8   8       14.29       16.70      2.90 o 
   0   8   8       15.60       12.99      2.92 o 
   0 -12   9        5.71        5.16      2.12 o 
   1 -12   9        2.92        3.64      1.72 o 
   2 -12   9        8.06        6.22      1.46 o 
  -1 -11   9        0.77       -0.38      1.37 o 
   0 -11   9        0.18        0.34      1.32 o 
   1 -11   9       13.45       12.18      1.55 o 
   2 -11   9        3.97        4.76      1.29 o 
   3 -11   9        1.01        3.05      1.21 o 
  -2 -10   9        2.71        2.60      1.72 o 
   0 -10   9       55.24       54.01      2.39 o 
   1 -10   9        0.01        0.20      0.85 o 
   2 -10   9        8.77       11.13      1.89 o 
   3 -10   9        0.52        0.69      1.00 o 
   4 -10   9        1.85        1.56      1.16 o 
  -3  -9   9        0.98        1.30      1.53 o 
  -2  -9   9        1.36        2.03      1.50 o 
  -1  -9   9        1.07        0.85      0.83 o 
   0  -9   9      172.96      183.71      5.21 o 
   1  -9   9       66.69       75.56      2.72 o 
   2  -9   9        0.08       -0.41      0.80 o 
   3  -9   9        0.07       -1.09      0.73 o 
   4  -9   9        0.08       -0.59      0.94 o 
  -3  -8   9        1.75        3.41      1.54 o 
  -2  -8   9        0.08       -0.31      1.16 o 
  -1  -8   9        5.41        4.23      0.97 o 
   0  -8   9      292.49      296.53      4.92 o 
   1  -8   9       18.87       18.29      2.77 o 
   2  -8   9       21.19       20.37      1.66 o 
   3  -8   9        4.42        6.30      1.23 o 
   4  -8   9        4.06        3.72      1.83 o 
  -3  -7   9        4.89        2.94      1.37 o 
  -2  -7   9        0.49        1.23      0.80 o 
  -1  -7   9       13.96       10.51      3.54 o 
   0  -7   9      173.57      173.87      3.69 o 
   1  -7   9      640.70      634.91      7.27 o 
   2  -7   9       10.06       11.99      1.37 o 
   3  -7   9        0.35        0.52      0.82 o 
   4  -7   9        1.10        1.24      0.97 o 
  -4  -6   9        4.31        4.24      1.59 o 
  -3  -6   9        0.13        0.22      1.08 o 
  -2  -6   9        0.37        0.49      0.71 o 
  -1  -6   9       10.44        9.85      1.15 o 
   0  -6   9       37.85       37.61      1.81 o 
   1  -6   9       39.93       34.74      2.18 o 
   2  -6   9      134.73      134.50      3.40 o 
   3  -6   9        3.71        4.54      1.08 o 
   4  -6   9        0.01        0.29      1.13 o 
  -4  -5   9        2.06        0.97      1.58 o 
  -3  -5   9        7.13        6.08      0.91 o 
  -2  -5   9        3.21        1.90      0.79 o 
  -1  -5   9       16.83       18.48      1.40 o 
   0  -5   9       30.83       29.72      1.64 o 
   1  -5   9       40.09       37.91      1.81 o 
   2  -5   9      552.43      523.29      6.56 o 
   3  -5   9        0.02        0.06      0.78 o 
   4  -5   9        6.30        5.03      1.66 o 
  -4  -4   9       33.60       32.36      3.02 o 
  -3  -4   9       10.75       11.06      1.80 o 
  -2  -4   9        7.50        8.59      1.13 o 
  -1  -4   9      206.29      190.11      3.62 o 
   0  -4   9        0.36        0.46      0.69 o 
   1  -4   9        1.69        2.49      0.80 o 
   2  -4   9       22.69       24.85      1.65 o 
   3  -4   9       91.49       97.67      3.01 o 
   4  -4   9        7.10        8.24      1.31 o 
  -5  -3   9        2.53        3.44      2.11 o 
  -4  -3   9       72.59       89.59      3.01 o 
  -3  -3   9       24.61       27.02      1.73 o 
  -2  -3   9       91.81       92.21      2.03 o 
  -1  -3   9       23.44       24.86      1.49 o 
   0  -3   9        4.09        6.25      0.95 o 
   1  -3   9        3.89        4.35      1.48 o 
   2  -3   9       14.56       14.88      1.32 o 
   3  -3   9      129.98      132.58      3.85 o 
   4  -3   9        6.69        7.58      1.97 o 
  -5  -2   9        1.47       -0.51      1.82 o 
  -4  -2   9       78.59       88.70      3.04 o 
  -3  -2   9        0.94       -0.21      1.26 o 
  -2  -2   9        1.53        1.70      0.64 o 
  -1  -2   9       21.75       24.73      1.50 o 
   0  -2   9       12.07       10.77      1.32 o 
   1  -2   9       31.20       31.18      1.67 o 
   2  -2   9        0.13        0.27      0.65 o 
   3  -2   9        5.90        6.57      1.12 o 
  -5  -1   9        3.53        1.64      1.38 o 
  -4  -1   9        4.49        4.14      1.27 o 
  -3  -1   9      357.34      376.52      5.44 o 
  -2  -1   9      394.42      397.79      7.65 o 
  -1  -1   9        2.38        3.83      0.73 o 
   0  -1   9       19.90       20.55      1.68 o 
   1  -1   9        0.21        0.80      0.70 o 
   2  -1   9        1.45        0.85      0.66 o 
   3  -1   9        2.37        1.01      1.30 o 
   4  -1   9        0.10       -0.33      1.20 o 
  -5   0   9        1.87        1.90      1.29 o 
  -4   0   9        0.10        1.60      2.02 o 
  -3   0   9       75.73       74.17      2.63 o 
  -2   0   9      209.48      210.25      3.83 o 
  -1   0   9        4.96        3.20      0.65 o 
   0   0   9        0.05       -0.21      0.60 o 
   1   0   9       18.35       16.05      1.59 o 
   2   0   9      126.01      137.84      3.31 o 
   3   0   9        2.85        2.08      1.45 o 
   4   0   9        0.57       -0.47      1.29 o 
  -5   1   9        2.57        2.85      1.43 o 
  -4   1   9        0.48       -0.02      1.07 o 
  -3   1   9       64.23       65.13      2.53 o 
  -2   1   9      547.49      548.28      6.44 o 
  -1   1   9       12.69       11.85      0.94 o 
   0   1   9        0.10       -0.74      0.50 o 
   1   1   9       58.90       57.17      2.15 o 
   2   1   9        0.07        0.86      1.22 o 
   3   1   9        2.16        1.36      1.47 o 
  -5   2   9        0.36       -1.51      1.13 o 
  -4   2   9        9.19        9.10      1.46 o 
  -3   2   9       11.28       11.84      1.41 o 
  -2   2   9       87.95       87.78      2.72 o 
  -1   2   9      310.76      320.17      4.73 o 
   0   2   9        5.27        4.40      0.98 o 
   1   2   9        4.14        2.20      0.77 o 
   2   2   9       34.49       33.10      3.12 o 
   3   2   9        2.97        2.54      1.66 o 
  -5   3   9        0.85       -0.23      1.24 o 
  -4   3   9       26.19       28.78      2.12 o 
  -3   3   9       14.89       17.07      1.66 o 
  -2   3   9        8.07        7.81      2.36 o 
  -1   3   9       26.77       28.82      2.89 o 
   0   3   9        9.97        9.62      1.71 o 
   1   3   9       71.47       75.71      4.17 o 
   2   3   9        0.51        1.73      1.44 o 
   3   3   9        1.91        2.81      1.72 o 
  -4   4   9        1.21        3.09      1.30 o 
  -3   4   9       25.51       30.63      2.09 o 
  -2   4   9        9.07        8.84      1.74 o 
  -1   4   9      171.73      175.60      3.99 o 
   0   4   9        6.41        7.11      1.16 o 
   1   4   9        0.02        0.76      1.00 o 
   2   4   9        0.07       -0.07      1.41 o 
  -4   5   9        1.41        0.63      2.59 o 
  -3   5   9        4.69        4.51      1.30 o 
  -2   5   9        3.14        4.62      1.23 o 
  -1   5   9        4.12        3.09      1.15 o 
   0   5   9       25.25       21.25      2.71 o 
   1   5   9        0.02        1.65      1.10 o 
   2   5   9        1.85        2.81      1.36 o 
  -4   6   9        2.47        2.49      2.02 o 
  -3   6   9        1.49        2.69      1.26 o 
  -2   6   9       13.51       12.04      1.61 o 
  -1   6   9        1.39        1.07      1.75 o 
   0   6   9        0.08        1.68      1.85 o 
   1   6   9        1.31        2.47      1.27 o 
  -3   7   9        0.02        0.19      1.20 o 
  -2   7   9        0.03        1.32      1.19 o 
  -1   7   9        8.70        5.46      2.27 o 
   0   7   9        0.06       -1.08      1.83 o 
  -1 -11  10       39.11       49.71      4.02 o 
   0 -11  10        0.56       -0.87      1.61 o 
   1 -11  10        0.24        0.04      2.30 o 
   2 -11  10        6.22        6.03      1.40 o 
  -2 -10  10        0.51        0.96      1.57 o 
  -1 -10  10       11.51       11.24      2.23 o 
   0 -10  10       17.60       17.53      2.77 o 
   1 -10  10       48.22       48.68      2.43 o 
   2 -10  10        0.28        0.88      1.03 o 
   3 -10  10        7.93        8.29      1.46 o 
  -2  -9  10        0.95        0.46      1.35 o 
  -1  -9  10       15.47       12.90      1.40 o 
   0  -9  10       56.10       52.87      2.47 o 
   1  -9  10        5.36        6.22      1.21 o 
   2  -9  10        0.26       -0.40      0.85 o 
   3  -9  10        8.89       10.69      1.54 o 
  -3  -8  10        0.49        0.97      1.36 o 
  -2  -8  10        0.02        2.19      1.54 o 
  -1  -8  10        1.14        1.48      0.84 o 
   0  -8  10        0.41        1.29      0.84 o 
   1  -8  10       33.03       36.58      2.28 o 
   2  -8  10       38.73       39.32      2.21 o 
   3  -8  10        4.58        4.34      1.25 o 
   4  -8  10       24.90       30.67      2.31 o 
  -3  -7  10        0.13        0.62      1.28 o 
  -2  -7  10        5.92        7.19      1.14 o 
  -1  -7  10        1.54        2.13      0.89 o 
   0  -7  10       22.23       21.97      2.71 o 
   1  -7  10       78.97       70.77      7.09 o 
   2  -7  10       21.56       19.87      1.88 o 
   3  -7  10       29.82       28.52      2.74 o 
   4  -7  10        0.01       -0.08      0.90 o 
  -3  -6  10        1.75        0.93      1.30 o 
  -2  -6  10        2.71        3.12      0.94 o 
  -1  -6  10        9.38        9.50      1.20 o 
   0  -6  10        0.06       -0.49      0.68 o 
   1  -6  10       19.11       19.93      4.58 o 
   2  -6  10        6.10        4.86      1.06 o 
   3  -6  10       51.43       53.98      2.48 o 
   4  -6  10        0.02       -0.23      0.88 o 
  -3  -5  10        0.06        0.87      1.31 o 
  -2  -5  10        0.22        0.03      0.76 o 
  -1  -5  10       48.34       51.80      2.14 o 
   0  -5  10        9.86        8.20      1.12 o 
   1  -5  10        2.95        1.88      1.35 o 
   2  -5  10        2.09        1.96      0.86 o 
   3  -5  10        0.00       -0.13      0.80 o 
   4  -5  10        4.23        2.31      1.16 o 
  -4  -4  10       25.20       27.75      3.00 o 
  -3  -4  10        1.78        2.27      1.47 o 
  -2  -4  10       15.37       15.85      1.41 o 
  -1  -4  10       21.16       26.15      1.62 o 
   0  -4  10       63.35       54.49      5.13 o 
   1  -4  10        1.69        2.10      0.81 o 
   2  -4  10        3.02        3.20      0.92 o 
   3  -4  10        0.66        0.83      0.83 o 
   4  -4  10        0.90        1.34      0.98 o 
  -4  -3  10       40.44       46.00      3.68 o 
  -3  -3  10        1.83        0.67      1.01 o 
  -2  -3  10       42.22       40.52      1.92 o 
  -1  -3  10       54.20       48.70      2.02 o 
   0  -3  10        4.05        3.56      1.02 o 
   1  -3  10        1.40        0.39      0.66 o 
   2  -3  10        5.02        3.04      0.95 o 
   3  -3  10        1.39        0.70      1.11 o 
   4  -3  10        2.58        2.41      1.61 o 
  -4  -2  10       26.61       29.44      2.11 o 
  -3  -2  10      172.64      183.52      3.95 o 
  -2  -2  10       43.29       45.92      3.00 o 
  -1  -2  10       27.66       28.55      1.70 o 
   0  -2  10       19.84       13.36      2.35 o 
   1  -2  10       36.76       32.95      1.81 o 
   2  -2  10        0.00       -0.46      0.63 o 
   3  -2  10        1.20        0.80      1.32 o 
   4  -2  10        0.38        1.96      1.54 o 
  -4  -1  10       18.13       18.16      1.80 o 
  -3  -1  10        1.78        1.55      1.24 o 
  -2  -1  10       77.21       80.46      2.51 o 
  -1  -1  10        8.25        7.28      1.07 o 
   0  -1  10        3.70        3.60      0.95 o 
   1  -1  10        6.28        3.62      1.50 o 
   2  -1  10        7.93        8.31      1.15 o 
   4  -1  10        1.63        2.74      1.81 o 
  -4   0  10       10.90        6.39      1.42 o 
  -3   0  10      250.85      242.40      4.64 o 
  -2   0  10        7.08        5.47      1.03 o 
  -1   0  10        0.66        0.66      0.75 o 
   0   0  10       13.50       11.13      1.20 o 
   1   0  10        2.56        1.03      0.75 o 
   2   0  10        1.72        2.39      0.95 o 
   3   0  10        0.18        2.19      1.60 o 
  -4   1  10       11.16        7.53      1.51 o 
  -3   1  10       43.76       49.50      2.38 o 
  -2   1  10       96.07       98.53      2.91 o 
  -1   1  10        4.39        4.13      0.94 o 
   0   1  10       25.59       26.65      1.65 o 
   1   1  10       12.39       10.17      1.60 o 
   2   1  10       19.73       24.01      2.86 o 
   3   1  10        8.78        9.75      2.36 o 
  -4   2  10        0.54        1.87      1.26 o 
  -3   2  10       26.00       21.73      3.06 o 
  -2   2  10       84.01       88.50      2.91 o 
  -1   2  10        9.20        8.57      1.23 o 
   0   2  10        1.04        3.05      0.88 o 
   1   2  10        1.01        1.53      1.34 o 
   2   2  10        0.00        0.50      1.42 o 
   3   2  10        7.29        8.32      2.38 o 
  -4   3  10        2.28        2.88      1.33 o 
  -3   3  10        4.22        4.19      1.22 o 
  -2   3  10        3.90        2.22      1.06 o 
  -1   3  10      129.74      138.66      3.51 o 
   0   3  10        1.48        0.38      0.70 o 
   1   3  10        0.01        0.39      1.28 o 
   2   3  10        3.42        5.28      1.93 o 
  -4   4  10       13.91       14.00      1.87 o 
  -3   4  10        4.04        3.54      1.23 o 
  -2   4  10        0.08        1.25      1.06 o 
  -1   4  10        7.36        5.31      1.24 o 
   0   4  10        4.67        6.55      1.90 o 
   1   4  10        0.37       -0.22      1.51 o 
   2   4  10        1.88        0.92      1.66 o 
  -3   5  10        3.86        5.90      1.49 o 
  -2   5  10        0.41        0.88      1.10 o 
  -1   5  10        0.51        0.99      1.01 o 
   0   5  10       56.65       69.32      4.19 o 
   1   5  10        8.78        9.98      1.68 o 
  -3   6  10        0.10       -0.31      1.35 o 
  -2   6  10        0.16        0.76      1.20 o 
  -1   6  10        1.18        1.45      1.97 o 
   0   6  10        5.51        8.08      2.39 o 
   0 -11  11        9.66       11.28      2.46 o 
   1 -11  11        0.00        1.22      1.05 o 
  -1 -10  11        8.23        6.64      2.01 o 
   0 -10  11        8.36       10.50      3.41 o 
   1 -10  11        8.78        6.49      2.32 o 
   2 -10  11        0.23       -0.09      1.03 o 
  -2  -9  11        1.13        0.87      1.52 o 
  -1  -9  11        0.36        1.09      0.88 o 
   0  -9  11        0.51        1.02      0.91 o 
   1  -9  11        2.80        2.91      1.06 o 
   2  -9  11        7.37        5.89      2.07 o 
   3  -9  11       10.94        8.08      1.47 o 
  -2  -8  11        2.95        1.88      1.38 o 
  -1  -8  11        1.19        1.10      1.54 o 
   0  -8  11       25.26       25.84      2.81 o 
   1  -8  11        0.42        0.14      0.80 o 
   2  -8  11        3.39        3.32      1.11 o 
   3  -8  11        1.58        1.62      1.04 o 
  -3  -7  11        0.18        0.22      1.35 o 
  -2  -7  11        0.62        1.90      0.96 o 
  -1  -7  11       15.19       16.22      2.13 o 
   0  -7  11        1.17        1.02      0.88 o 
   1  -7  11        0.03        0.04      0.75 o 
   2  -7  11        4.33        4.73      1.13 o 
   3  -7  11        0.44        0.14      0.84 o 
  -3  -6  11        0.32        0.13      1.47 o 
  -2  -6  11        7.87        9.30      2.15 o 
  -1  -6  11       21.27       18.98      1.60 o 
   0  -6  11        5.33        4.57      1.05 o 
   1  -6  11        0.15        0.39      0.80 o 
   2  -6  11        0.44       -0.15      0.73 o 
   3  -6  11        0.04       -1.26      0.88 o 
  -3  -5  11        0.18        3.33      1.63 o 
  -2  -5  11        0.03       -1.00      0.67 o 
  -1  -5  11      114.27      111.41      3.27 o 
   0  -5  11       16.85       17.31      4.16 o 
   1  -5  11        9.32       11.19      1.32 o 
   2  -5  11        9.51        8.68      1.28 o 
   3  -5  11       15.92       19.48      1.82 o 
  -4  -4  11        9.23       13.14      2.31 o 
  -3  -4  11        1.79        1.64      1.42 o 
  -2  -4  11       18.36       16.38      2.98 o 
  -1  -4  11       16.56       15.82      2.32 o 
   0  -4  11        2.26        1.85      0.80 o 
   1  -4  11        5.63        6.44      1.73 o 
   2  -4  11       20.95       19.90      1.67 o 
   3  -4  11        8.21       11.35      1.51 o 
  -4  -3  11        9.09        5.90      1.97 o 
  -3  -3  11        0.01       -0.34      1.34 o 
  -2  -3  11        4.88        5.28      1.64 o 
  -1  -3  11       43.69       38.48      3.50 o 
   0  -3  11       57.12       43.49      2.50 o 
   1  -3  11       55.27       54.54      2.31 o 
   2  -3  11        2.75        2.59      1.09 o 
   3  -3  11        0.53        0.63      1.86 o 
  -4  -2  11       28.87       31.86      3.14 o 
  -3  -2  11        4.09        2.45      1.64 o 
  -2  -2  11       51.61       48.15      3.18 o 
  -1  -2  11        0.76       -0.76      0.70 o 
   0  -2  11        0.10       -0.47      0.89 o 
   1  -2  11       46.68       41.01      2.04 o 
   2  -2  11        0.22        2.25      0.84 o 
   3  -2  11        0.01       -0.63      1.29 o 
  -4  -1  11        1.98        1.97      1.65 o 
  -3  -1  11        5.99        7.33      1.97 o 
  -2  -1  11       20.95       23.92      2.52 o 
  -1  -1  11        8.00        8.11      1.15 o 
   0  -1  11       73.98       60.09      4.81 o 
   1  -1  11       42.43       36.27      2.07 o 
   2  -1  11        0.64       -1.02      0.70 o 
   3  -1  11        2.64        2.62      1.55 o 
  -4   0  11        2.40        3.77      1.38 o 
  -3   0  11       24.01       26.87      3.19 o 
  -2   0  11        7.22        6.58      1.62 o 
  -1   0  11       26.46       27.64      2.48 o 
   0   0  11        9.70       10.20      1.26 o 
   1   0  11       39.09       37.05      1.97 o 
   2   0  11        8.74        4.90      1.58 o 
  -4   1  11        4.13        2.73      1.40 o 
  -3   1  11       42.77       49.81      4.78 o 
  -2   1  11       44.51       44.64      3.20 o 
  -1   1  11       78.72       83.24      3.93 o 
   0   1  11       10.64       10.59      1.29 o 
   1   1  11       10.05       11.33      1.33 o 
   2   1  11        2.65        5.57      2.07 o 
  -4   2  11       13.50       11.40      4.90 o 
  -3   2  11        0.10       -0.01      1.05 o 
  -2   2  11        9.32       10.34      1.42 o 
  -1   2  11        1.34        1.33      1.30 o 
   0   2  11       48.93       51.84      3.10 o 
   2   2  11       17.36       16.68      2.80 o 
  -3   3  11       17.20       18.44      1.89 o 
  -2   3  11       19.92       22.96      1.90 o 
  -1   3  11        9.21        5.18      1.66 o 
   0   3  11       22.48       28.27      2.54 o 
   1   3  11        1.17        1.88      1.59 o 
  -3   4  11       13.87       15.18      1.84 o 
  -2   4  11        0.01        0.04      1.06 o 
  -1   4  11       26.42       33.98      2.20 o 
   1   4  11        4.94        4.49      2.08 o 
  -2   5  11        3.29        3.20      2.92 o 
  -1   5  11        8.34       12.21      2.71 o 
   0 -10  12        1.75        0.67      1.02 o 
   1 -10  12        0.05       -0.80      0.93 o 
  -1  -9  12        5.73        7.14      1.37 o 
   0  -9  12        0.04       -0.08      0.94 o 
   1  -9  12       11.44       11.69      3.21 o 
   2  -9  12        0.33       -0.01      0.98 o 
  -2  -8  12        4.38        7.57      1.40 o 
  -1  -8  12        0.86        1.44      1.01 o 
   0  -8  12        0.10        0.51      0.87 o 
   1  -8  12        8.30       10.31      1.85 o 
   2  -8  12        6.55        7.85      2.02 o 
  -2  -7  12       16.94       15.83      1.64 o 
  -1  -7  12        5.51        3.90      1.16 o 
   0  -7  12        4.81        2.43      2.00 o 
   1  -7  12        5.64        4.83      1.17 o 
   2  -7  12       40.96       40.79      2.36 o 
   3  -7  12        3.59        5.84      2.19 o 
  -3  -6  12        1.54       -0.21      1.50 o 
  -2  -6  12        1.80        2.76      1.10 o 
  -1  -6  12        0.14       -0.63      0.77 o 
   0  -6  12        0.02       -0.97      0.74 o 
   1  -6  12        2.86        1.15      0.85 o 
   2  -6  12        7.54        7.20      1.30 o 
   3  -6  12        6.09        4.51      1.68 o 
  -3  -5  12        4.75        5.36      1.79 o 
  -2  -5  12        7.39        7.23      1.30 o 
  -1  -5  12        3.12        2.34      0.98 o 
   0  -5  12        2.88        0.12      1.38 o 
   1  -5  12       11.64       10.87      1.41 o 
   2  -5  12        0.00       -1.05      0.70 o 
   3  -5  12        2.88        2.90      1.15 o 
  -3  -4  12        7.45        5.97      1.97 o 
  -2  -4  12        0.04       -1.07      1.28 o 
  -1  -4  12       17.90       15.85      1.55 o 
   0  -4  12       16.07       14.82      1.45 o 
   1  -4  12       10.47        9.50      1.31 o 
   2  -4  12        7.86        7.70      1.31 o 
   3  -4  12        4.14        3.73      1.17 o 
  -3  -3  12       30.11       33.92      3.08 o 
  -2  -3  12        4.62        4.02      1.65 o 
  -1  -3  12       16.27       17.63      2.10 o 
   0  -3  12        5.79        4.86      1.07 o 
   1  -3  12        2.58        4.83      1.12 o 
   2  -3  12       11.46       10.42      1.38 o 
   3  -3  12       15.63       17.38      3.50 o 
  -3  -2  12       18.48       20.91      2.71 o 
  -2  -2  12       11.55       11.94      2.06 o 
  -1  -2  12        0.63        0.97      0.79 o 
   0  -2  12       44.37       42.64      2.11 o 
   1  -2  12        4.24        3.94      2.34 o 
   2  -2  12        3.02        3.82      1.09 o 
  -3  -1  12       10.93       11.21      2.26 o 
  -2  -1  12       56.96       53.95      3.53 o 
  -1  -1  12        6.90        8.83      1.83 o 
   0  -1  12        3.67        3.28      1.00 o 
   1  -1  12       10.18        8.32      1.27 o 
   2  -1  12        2.06        2.16      1.02 o 
  -3   0  12        0.01       -0.89      1.52 o 
  -2   0  12        2.95        3.84      1.66 o 
  -1   0  12       12.82       13.93      2.12 o 
   0   0  12        0.00        0.05      0.80 o 
   1   0  12       14.92       12.76      1.45 o 
   2   0  12        3.24        2.95      1.53 o 
  -3   1  12        2.14        5.53      2.00 o 
  -2   1  12        7.57        7.57      1.93 o 
  -1   1  12       16.38       16.55      2.31 o 
   0   1  12        1.55        1.35      1.22 o 
   1   1  12        1.02        0.93      0.92 o 
   2   1  12        3.50        1.32      1.47 o 
  -3   2  12        1.61        1.96      1.69 o 
  -2   2  12       14.93       16.26      2.46 o 
  -1   2  12       12.41       11.60      2.05 o 
   0   2  12        5.93        4.65      1.68 o 
   1   2  12        0.54        3.48      1.53 o 
  -2   3  12        0.05        2.20      1.65 o 
  -1   3  12        0.64        1.70      1.61 o 
  -1   4  12        0.29       -0.36      1.55 o 
  -1  -8  13        1.11        0.82      1.10 o 
   0  -8  13        3.32        3.34      1.17 o 
   1  -8  13        6.29        5.79      2.72 o 
  -1  -7  13        0.02        0.71      1.06 o 
   0  -7  13       10.12       12.93      3.42 o 
   1  -7  13        5.69        4.92      1.22 o 
   2  -7  13       12.86       11.43      1.80 o 
  -2  -6  13       24.92       24.34      2.38 o 
  -1  -6  13        0.00       -0.13      1.28 o 
   0  -6  13        0.01        0.38      1.60 o 
   1  -6  13        2.15        1.67      1.00 o 
   2  -6  13       26.37       26.49      2.12 o 
  -2  -5  13        0.30        3.71      1.81 o 
  -1  -5  13        6.38        5.30      1.50 o 
   0  -5  13        7.31        9.31      1.71 o 
   1  -5  13        0.10        0.86      0.85 o 
   2  -5  13        0.13        0.74      0.98 o 
  -2  -4  13        4.24        0.92      1.62 o 
  -1  -4  13       13.93        9.89      2.52 o 
   0  -4  13        1.85        1.64      1.24 o 
   1  -4  13        1.17        0.77      1.47 o 
   2  -4  13        0.00       -0.48      1.26 o 
  -3  -3  13        0.54        0.97      1.64 o 
  -2  -3  13        3.40        3.62      1.73 o 
  -1  -3  13        0.01       -0.55      1.17 o 
   0  -3  13       13.10        9.98      1.97 o 
   1  -3  13        1.46        1.65      0.94 o 
   2  -3  13        5.23        7.11      1.37 o 
  -3  -2  13        0.25        1.62      1.74 o 
  -2  -2  13        1.65       -0.97      1.38 o 
  -1  -2  13        0.20        0.10      1.13 o 
   0  -2  13       27.29       28.71      1.97 o 
   1  -2  13        3.54        2.24      1.34 o 
   2  -2  13        0.16        1.22      0.97 o 
  -3  -1  13        3.35        2.99      1.90 o 
  -2  -1  13        0.81        0.05      1.25 o 
  -1  -1  13        0.00        0.98      1.39 o 
   0  -1  13        0.00       -0.99      0.80 o 
   1  -1  13       10.44        7.23      1.36 o 
  -2   0  13        0.61        1.27      1.55 o 
  -1   0  13        0.13        2.31      1.47 o 
   0   0  13        3.22        2.21      1.55 o 
   1   0  13        0.05       -1.26      1.41 o 
  -2   1  13        0.02        0.55      1.52 o 
  -1   1  13        0.93        1.29      1.58 o 
   0   1  13        5.02        7.29      1.89 o 
  -1   2  13        0.05       -0.64      1.39 o 
  -1  -6  14        2.70        3.14      1.20 o 
   0  -6  14        0.24        1.19      1.06 o 
  -1  -5  14       14.26       15.25      1.73 o 
   0  -5  14        8.65        7.70      2.28 o 
   1  -5  14        0.97        1.33      1.07 o 
  -1  -4  14        2.61        2.70      1.59 o 
   0  -4  14        5.33        5.44      1.27 o 
   1  -4  14        4.21        1.52      1.09 o 
  -1  -3  14        1.69        2.50      1.58 o 
   0  -3  14        0.00        0.99      1.28 o 
   1  -3  14        4.25        0.95      1.41 o 
  -1  -2  14        3.58        4.44      1.70 o 
   0  -2  14        0.37       -1.10      1.36 o 
  -1  -1  14       11.56       12.76      2.33 o 
   0  -1  14        0.92       -1.03      1.25 o 
                                                 
